# Supplementary material for: Whole-Genome Analysis of Bacillus paranthracis Qf-1 Isolated from Mink (Neogale vison)
Source: Microorganisms. 2025 Sep 9;13(9):2106. doi: 10.3390/microorganisms13092106 (PMC12472461; doi:10.3390/microorganisms13092106)
Supplement: Supplementary file 1 [file microorganisms-13-02106-s001.zip]

Archive with 6 entries (6 files):
- Figure S1 COG enrichment analysis of core genes of BpQf-1.jpg
- Table S1 the analysis of crisprs of BpQf-1.xlsx
- Table S2 the analysis of vfdb of BpQf-1.xlsx
- Table S3 the analysis of card of BpQf-1.xlsx
- Table S4 the analysis of T3SS of BpQf-1.xlsx
- Table S5 the analysis of unique gene of BpQf-1.xlsx
