# Supplementary material for: Whole-Genome Analysis of Bacillus paranthracis Qf-1 Isolated from Mink (Neogale vison)
Source: Microorganisms. 2025 Sep 9;13(9):2106. doi: 10.3390/microorganisms13092106 (PMC12472461; doi:10.3390/microorganisms13092106)
Supplement: Supplementary file 1 [file microorganisms-13-02106-s001.zip › Table S1 the analysis of crisprs of BpQf-1.xlsx]

## Sheet: Table S1 BpQf-1.crisprs.list.an
Strain	Sequence	Sequence_basename	Duplicated_Spacers	CRISPR_Id	CRISPR_Start	CRISPR_End	CRISPR_Length	Potential_Orientation (AT%)	CRISPRDirection	Consensus_Repeat	Repeat_ID (CRISPRdb)	Nb_CRISPRs_with_same_Repeat (CRISPRdb)	Repeat_Length	Spacers_Nb	Mean_size_Spacers	Standard_Deviation_Spacers	Nb_Repeats_matching_Consensus	Ratio_Repeats_match/TotalRepeat	Conservation_Repeats (% identity)	EBcons_Repeats	Conservation_Spacers (% identity)	EBcons_Spacers	Repeat_Length_plus_mean_size_Spacers	Ratio_Repeat/mean_Spacers_Length	CRISPR_found_in_DB (if sequence IDs are similar)	Evidence_Level
circular	Chromosome1	Chromosome1	0	Chromosome1_1	1714928	1715043	116	Unknown	Unknown	CGTTTTTTATTTAGGTCCTAACTTTGTT	Unknown	0	28	1	60	0	2	1	100	100	100	100	88	0.466666666666667	0	1
circular	Chromosome1	Chromosome1	0	Chromosome1_2	2291790	2291933	144	Forward	Unknown	TGTTATTGTACAACTATGTTTTAA	Unknown	0	24	2	36	7.07106781186548	1	0.333333333333333	83.3333333333333	84.6950694324252	26.8292682926829	39.0243902439024	60	0.666666666666667	0	1
circular	Chromosome1	Chromosome1	0	Chromosome1_3	3253113	3253190	78	Forward	Unknown	AATTATTTAACATATGTATCGTTAT	Unknown	0	25	1	28	0	1	0.5	96	96	100	100	53	0.892857142857143	0	1
circular	Chromosome1	Chromosome1	0	Chromosome1_4	3306895	3306997	103	Forward	Unknown	AAGTTTAGGTTTCTTTTGAGAATGT	Unknown	0	25	1	53	0	1	0.5	92	92	100	100	78	0.471698113207547	0	1
circular	Chromosome1	Chromosome1	0	Chromosome1_5	4461913	4462190	278	Reverse	Unknown	TCTTCTGTTTCTGCAATTACTTC	Unknown	0	23	4	40.75	12.8160056179763	0	0	34.7826086956522	35.330287299361	6.12244897959184	15.3460204258242	63.75	0.56441717791411	0	2
circular	Chromosome1	Chromosome1	0	Chromosome1_6	4738097	4738204	108	Forward	Unknown	CCTTGTTCACCCTTTAGCTACATCAGT	Unknown	0	27	1	54	0	1	0.5	96.2962962962963	96.2962962962963	100	100	81	0.5	0	1
circular	Chromosome1	Chromosome1	0	Chromosome1_7	5009071	5009204	134	Forward	R [0,0.37 Confidence: MEDIUM]	GTTGATTTCTCTTCTTTTTGAGA	R6427	87	23	2	32.5	2.12132034355964	1	0.333333333333333	73.9130434782609	76.0444565029264	44.1176470588235	48.5294117647059	55.5	0.707692307692308	0	1
