# Supplementary material for: Whole-Genome Analysis of Bacillus paranthracis Qf-1 Isolated from Mink (Neogale vison)
Source: Microorganisms. 2025 Sep 9;13(9):2106. doi: 10.3390/microorganisms13092106 (PMC12472461; doi:10.3390/microorganisms13092106)
Supplement: Supplementary file 1 [file microorganisms-13-02106-s001.zip › Table S2 the analysis of vfdb of BpQf-1.xlsx]

## Sheet: Table S2 BpQf-1.vfdb.list.anno
Gene_id	Identity	E_value	VF_id	GI_id	Type	Description	VF_category
BpQf-1GL000046	42.6	2.1e-92	VFG047258	gb|WP_014547756	Predicted	(lpxA/glmU) UDP-N-acetylglucosamine pyrophosphorylase/glucosamine-1-phosphate N-acetyltransferase [LPS (VF0542) - Immune modulation (VFC0258)] [Francisella cf. tularensis subsp. novicida 3523]	Immune modulation
BpQf-1GL000080	77	0.0e+00	VFG000079	gb|NP_463763	Verified	(clpC) endopeptidase Clp ATP-binding chain C [ClpC (VF0072) - Stress survival (VFC0282)] [Listeria monocytogenes EGD-e]	Stress survival
BpQf-1GL000087	40.2	1.0e-20	VFG016409	gb|WP_001103738	Predicted	(BT9727_RS25815) serine O-acetyltransferase [Polysaccharide capsule (VF0659) - Immune modulation (VFC0258)] [Bacillus thuringiensis serovar konkukian str. 97-27]	Immune modulation
BpQf-1GL000106	75.4	4.9e-178	VFG046474	gb|WP_014714676	Predicted	(tufA) elongation factor Tu [EF-Tu (VF0460) - Adherence (VFC0001)] [Francisella noatunensis subsp. orientalis str. Toba 04]	Adherence
BpQf-1GL000154	46	4.9e-102	VFG013516	gb|WP_010944247	Predicted	(mrsA/glmM) phosphoglucosamine mutase [Exopolysaccharide (VF0755) - Immune modulation (VFC0258)] [Haemophilus ducreyi 35000HP]	Immune modulation
BpQf-1GL000169	67.4	2.1e-180	VFG048851	gb|WP_015958700	Predicted	(gndA) NADP-dependent phosphogluconate dehydrogenase [Capsule (VF0560) - Immune modulation (VFC0258)] [Klebsiella pneumoniae subsp. pneumoniae MGH 78578]	Immune modulation
BpQf-1GL000179	42.4	2.5e-56	VFG045346	gb|WP_011149697	Verified	(IlpA) immunogenic lipoprotein A [IlpA (VF0513) - Adherence (VFC0001)] [Vibrio vulnificus YJ016]	Adherence
BpQf-1GL000190	40.7	7.4e-26	VFG016532	gb|NP_975942	Predicted	(oppF) oligopeptide ABC transporter permease [Capsule (VF0881) - Immune modulation (VFC0258)] [Mycoplasma mycoides subsp. mycoides SC str. PG1]	Immune modulation
BpQf-1GL000191	49.3	1.9e-34	VFG016532	gb|NP_975942	Predicted	(oppF) oligopeptide ABC transporter permease [Capsule (VF0881) - Immune modulation (VFC0258)] [Mycoplasma mycoides subsp. mycoides SC str. PG1]	Immune modulation
BpQf-1GL000196	41.5	8.1e-123	VFG006783	gb|WP_003724612	Predicted	(oppA) peptide ABC transporter substrate-binding protein [Oligopeptide-binding protein oppA (VF0786) - Nutritional/Metabolic factor (VFC0272)] [Listeria monocytogenes serotype 4b str. F2365]	Nutritional/Metabolic factor
BpQf-1GL000226	40.3	1.8e-24	VFG016532	gb|NP_975942	Predicted	(oppF) oligopeptide ABC transporter permease [Capsule (VF0881) - Immune modulation (VFC0258)] [Mycoplasma mycoides subsp. mycoides SC str. PG1]	Immune modulation
BpQf-1GL000227	40.1	1.1e-34	VFG016532	gb|NP_975942	Predicted	(oppF) oligopeptide ABC transporter permease [Capsule (VF0881) - Immune modulation (VFC0258)] [Mycoplasma mycoides subsp. mycoides SC str. PG1]	Immune modulation
BpQf-1GL000257	74.2	2.0e-222	VFG012103	gb|WP_003514589	Predicted	(groEL) chaperonin GroEL [GroEL (VF0594) - Adherence (VFC0001)] [Clostridium thermocellum ATCC 27405]	Adherence
BpQf-1GL000276	41	9.8e-41	VFG031742	gb|WP_010908899	Predicted	(regX3) response regulator transcription factor [RegX3 (VF0858) - Regulation (VFC0301)] [Mycobacterium leprae Br4923]	Regulation
BpQf-1GL000291	45.5	7.7e-79	VFG047564	gb|WP_003020889	Verified	(purM) phosphoribosylaminoimidazole synthetase [Purine biosynthesis (VF0559) - Nutritional/Metabolic factor (VFC0272)] [Francisella tularensis subsp. tularensis SCHU S4]	Nutritional/Metabolic factor
BpQf-1GL000320	41.6	4.1e-59	VFG000116	gb|NP_254170	Verified	(algB) two-component response regulator AlgB [Alginate (VF0091) - Biofilm (VFC0271)] [Pseudomonas aeruginosa PAO1]	Biofilm
BpQf-1GL000386	45.9	2.2e-08	VFG045470	gb|AAM75247	Verified	(cylR2) cytolysin regulator R2 [Cytolysin (VF0356) - Exotoxin (VFC0235)] [Enterococcus faecalis str. MMH594]	Exotoxin
BpQf-1GL000406	40	2.6e-18	VFG031531	gb|WP_013828598	Predicted	(ptpA) low molecular weight phosphotyrosine protein phosphatase [Tyrosine phosphatase (VF0852) - Immune modulation (VFC0258)] [Mycobacterium sp. JDM601]	Immune modulation
BpQf-1GL000441	41.4	1.3e-88	VFG014099	gb|NP_251849	Verified	(wbpA) UDP-N-acetyl-d-glucosamine 6-dehydrogenase [LPS (VF0085) - Immune modulation (VFC0258)] [Pseudomonas aeruginosa PAO1]	Immune modulation
BpQf-1GL000466	49.2	3.0e-120	VFG013618	gb|WP_011609384	Predicted	(hemL) glutamate-1-semialdehyde 2,1-aminomutase [Heme biosynthesis (VF0758) - Nutritional/Metabolic factor (VFC0272)] [Haemophilus somnus 129PT]	Nutritional/Metabolic factor
BpQf-1GL000478	42.7	3.0e-45	VFG039536	gb|NP_820549	Verified	(CBU_1566) Coxiella Dot/Icm type IVB secretion system translocated effector [T4SS secreted effectors (VF0696) - Effector delivery system (VFC0086)] [Coxiella burnetii RSA 493]	Effector delivery system
BpQf-1GL000488	78	0.0e+00	VFG016363	gb|WP_000812460	Predicted	(hal) heme-acquisition leucine-rich repeat protein [Hal (VF0587) - Nutritional/Metabolic factor (VFC0272)] [Bacillus cereus ATCC 14579]	Nutritional/Metabolic factor
BpQf-1GL000491	48.7	1.9e-260	VFG012131	gb|WP_011949152	Predicted	(colA) collagenase [Kappa-toxin (VF0388) - Exoenzyme (VFC0251)] [Clostridium botulinum A str. ATCC 3502]	Exoenzyme
BpQf-1GL000504	46.2	4.2e-83	VFG030724	gb|WP_015308640	Predicted	(sugC) sn-glycerol-3-phosphate ABC transporter ATP-binding protein UgpC [Trehalose-recycling ABC transporter (VF0842) - Nutritional/Metabolic factor (VFC0272)] [Mycobacterium smegmatis JS623]	Nutritional/Metabolic factor
BpQf-1GL000509	42.5	1.3e-45	VFG001386	gb|NP_215271	Verified	(phoP) Possible two component system response transcriptional positive regulator PhoP [PhoP (VF0286) - Regulation (VFC0301)] [Mycobacterium tuberculosis H37Rv]	Regulation
BpQf-1GL000549	55	3.2e-19	VFG050076	gb|WP_001971534	Predicted	(pagR-XO1) metalloregulator ArsR/SmtB family transcription factor [PagR-XO1 (VF0664) - Regulation (VFC0301)] [Bacillus cereus G9241]	Regulation
BpQf-1GL000552	40.1	3.2e-47	VFG013751	gb|WP_011898148	Predicted	(fagD) iron-siderophore ABC transporter substrate-binding protein [ABC transporter (VF0741) - Nutritional/Metabolic factor (VFC0272)] [Corynebacterium glutamicum R]	Nutritional/Metabolic factor
BpQf-1GL000553	50	5.2e-80	VFG044356	gb|WP_013317299	Predicted	(DDA3937_RS07755) iron ABC transporter permease [Achromobactin (VF1243) - Nutritional/Metabolic factor (VFC0272)] [Dickeya dadantii 3937]	Nutritional/Metabolic factor
BpQf-1GL000554	46	6.7e-78	VFG044357	gb|WP_013317300	Predicted	(DDA3937_RS07760) iron ABC transporter permease [Achromobactin (VF1243) - Nutritional/Metabolic factor (VFC0272)] [Dickeya dadantii 3937]	Nutritional/Metabolic factor
BpQf-1GL000555	63.4	3.0e-94	VFG016167	gb|WP_004665393	Predicted	(cbrD) ABC transporter ATP-binding protein [Achromobactin biosynthesis and transport (VF0922) - Nutritional/Metabolic factor (VFC0272)] [Pseudomonas syringae pv. phaseolicola 1448A]	Nutritional/Metabolic factor
BpQf-1GL000586	40.3	2.4e-41	VFG031776	gb|WP_015304588	Predicted	(regX3) two-component sensory transduction protein RegX [RegX3 (VF0858) - Regulation (VFC0301)] [Mycobacterium smegmatis JS623]	Regulation
BpQf-1GL000594	50	1.1e-33	VFG016532	gb|NP_975942	Predicted	(oppF) oligopeptide ABC transporter permease [Capsule (VF0881) - Immune modulation (VFC0258)] [Mycoplasma mycoides subsp. mycoides SC str. PG1]	Immune modulation
BpQf-1GL000595	42.9	2.8e-25	VFG016540	gb|NP_975950	Predicted	(oppF) oligopeptide ABC transporter ATP-binding protein [Capsule (VF0881) - Immune modulation (VFC0258)] [Mycoplasma mycoides subsp. mycoides SC str. PG1]	Immune modulation
BpQf-1GL000606	99.2	0.0e+00	VFG016338	gb|WP_001253006	Verified	(inhA) immune inhibitor A metalloprotease [InhA (VF0536) - Exoenzyme (VFC0251)] [Bacillus anthracis str. Sterne]	Exoenzyme
BpQf-1GL000610	100	6.0e-170	VFG016334	gb|WP_000731009	Predicted	(plcA) phospholipase C [Phosphatidylcholine-preferring phospholipase C (PC-PLC) (VF0662) - Exotoxin (VFC0235)] [Bacillus thuringiensis serovar konkukian str. 97-27]	Exotoxin
BpQf-1GL000611	99.7	1.5e-196	VFG049920	gb|WP_000676768	Predicted	(sph) sphingomyelin phosphodiesterase [Sphingomyelinase (SMase) (VF0663) - Exotoxin (VFC0235)] [Bacillus anthracis str. Ames]	Exotoxin
BpQf-1GL000630	48.4	1.9e-10	VFG045470	gb|AAM75247	Verified	(cylR2) cytolysin regulator R2 [Cytolysin (VF0356) - Exotoxin (VFC0235)] [Enterococcus faecalis str. MMH594]	Exotoxin
BpQf-1GL000764	40.4	7.6e-99	VFG037029	gb|WP_010951343	Predicted	(katA) catalase [KatA (VF0454) - Stress survival (VFC0282)] [Neisseria gonorrhoeae FA 1090]	Stress survival
BpQf-1GL000793	40.4	1.2e-119	VFG009230	gb|WP_041307902	Predicted	(secA2) accessory Sec system translocase SecA2 [Accessory secretion factor (VF0808) - Others (VFC0346)] [Mycobacterium vanbaalenii PYR-1]	Others
BpQf-1GL000799	43.2	1.0e-99	VFG014854	gb|WP_011921099	Predicted	(algI) alginate o-acetyltransferase AlgI [Alginate (VF0091) - Biofilm (VFC0271)] [Pseudomonas mendocina ymp]	Biofilm
BpQf-1GL000800	43.1	9.7e-112	VFG018018	gb|WP_002877116	Predicted	(C8J_RS05655) MBOAT family protein [LOS (VF0326) - Immune modulation (VFC0258)] [Campylobacter jejuni subsp. jejuni 81116]	Immune modulation
BpQf-1GL000951	44.4	2.1e-61	VFG032909	gb|WP_012986269	Predicted	(prsA2) post translocation chaperone PrsA2 [PrsA2 (VF0449) - Post-translational modification (VFC0315)] [Listeria seeligeri serovar 1/2b str. SLCC3954]	Post-translational modification
BpQf-1GL000986	40.2	3.4e-60	VFG013200	gb|WP_012341396	Predicted	(hemE) uroporphyrinogen decarboxylase [Heme biosynthesis (VF0758) - Nutritional/Metabolic factor (VFC0272)] [Haemophilus somnus 2336]	Nutritional/Metabolic factor
BpQf-1GL001001	61.6	1.0e-120	VFG032200	gb|WP_014092358	Predicted	(lplA1) lipoate protein ligase [LplA1 (VF0347) - Nutritional/Metabolic factor (VFC0272)] [Listeria ivanovii subsp. ivanovii PAM 55]	Nutritional/Metabolic factor
BpQf-1GL001006	99.7	1.8e-195	VFG016224	gb|WP_000830620	Predicted	(cytK) cytotoxin K [CytK (VF0535) - Exotoxin (VFC0235)] [Bacillus cereus E33L]	Exotoxin
BpQf-1GL001022	40.8	8.7e-34	VFG022910	gb|WP_013830539	Predicted	(phoP) Possible two component system response transcriptional positive regulator PhoP [PhoP (VF0286) - Regulation (VFC0301)] [Mycobacterium sp. JDM601]	Regulation
BpQf-1GL001033	66.3	2.1e-163	VFG001381	gb|YP_177728	Verified	(icl) Isocitrate lyase Icl (isocitrase) (isocitratase) [Isocitrate lyase (VF0253) - Others (VFC0346)] [Mycobacterium tuberculosis H37Rv]	Others
BpQf-1GL001058	44.4	1.2e-117	VFG037029	gb|WP_010951343	Predicted	(katA) catalase [KatA (VF0454) - Stress survival (VFC0282)] [Neisseria gonorrhoeae FA 1090]	Stress survival
BpQf-1GL001071	54.7	1.8e-265	VFG049189	gb|WP_014226431	Predicted	(clpV) ATP-dependent chaperone ClpB [T6SS-II (VF0783) - Effector delivery system (VFC0086)] [Klebsiella oxytoca E718]	Effector delivery system
BpQf-1GL001082	44	1.4e-130	VFG032250	gb|WP_003722319	Predicted	(oppA) peptide ABC transporter substrate-binding protein [Oligopeptide-binding protein oppA (VF0786) - Nutritional/Metabolic factor (VFC0272)] [Listeria monocytogenes J0161]	Nutritional/Metabolic factor
BpQf-1GL001086	48.1	9.8e-41	VFG016532	gb|NP_975942	Predicted	(oppF) oligopeptide ABC transporter permease [Capsule (VF0881) - Immune modulation (VFC0258)] [Mycoplasma mycoides subsp. mycoides SC str. PG1]	Immune modulation
BpQf-1GL001088	45	1.1e-138	VFG032255	gb|WP_003753364	Predicted	(oppA) peptide ABC transporter substrate-binding protein [Oligopeptide-binding protein oppA (VF0786) - Nutritional/Metabolic factor (VFC0272)] [Listeria seeligeri serovar 1/2b str. SLCC3954]	Nutritional/Metabolic factor
BpQf-1GL001110	48.7	8.8e-57	VFG029561	gb|WP_014876760	Predicted	(rmt4) TylF/MycF family methyltransferase [GPL locus (VF0841) - Immune modulation (VFC0258)] [Mycobacterium smegmatis str. MC2 155]	Immune modulation
BpQf-1GL001111	41	1.3e-18	VFG005254	gb|WP_011285510	Predicted	(sclB) LPXTG-anchored collagen-like adhesin Scl2/SclB [Streptococcal collagen-like proteins (VF1040) - Adherence (VFC0001)] [Streptococcus pyogenes M1 GAS]	Adherence
BpQf-1GL001116	48.1	5.7e-52	VFG048823	gb|WP_014230059	Predicted	(rfbA) glucose-1-phosphate thymidylyltransferase RfbA [Capsule (VF0560) - Immune modulation (VFC0258)] [Klebsiella oxytoca KCTC 1686]	Immune modulation
BpQf-1GL001117	46.4	6.1e-43	VFG007664	gb|WP_011261024	Predicted	(rmlC) dTDP-4-dehydrorhamnose 3,5-epimerase [Capsular polysaccharide (VF0624) - Immune modulation (VFC0258)] [Vibrio fischeri ES114]	Immune modulation
BpQf-1GL001118	50.7	4.3e-92	VFG013369	gb|WP_011272256	Predicted	(rffG) dTDP-glucose 46-dehydratase [LOS (VF0044) - Immune modulation (VFC0258)] [Haemophilus influenzae 86-028NP]	Immune modulation
BpQf-1GL001119	41.3	7.5e-56	VFG007662	gb|WP_011149275	Predicted	(rmlD) dTDP-4-dehydrorhamnose reductase [Capsular polysaccharide (VF0624) - Immune modulation (VFC0258)] [Vibrio vulnificus YJ016]	Immune modulation
BpQf-1GL001162	47.5	1.2e-07	VFG045470	gb|AAM75247	Verified	(cylR2) cytolysin regulator R2 [Cytolysin (VF0356) - Exotoxin (VFC0235)] [Enterococcus faecalis str. MMH594]	Exotoxin
BpQf-1GL001181	99.6	0.0e+00	VFG050064	gb|WP_001035915	Predicted	(BACI_RS06635) immune inhibitor A [InhA (VF0536) - Exoenzyme (VFC0251)] [Bacillus cereus biovar anthracis str. CI]	Exoenzyme
BpQf-1GL001183	49.4	5.3e-61	VFG030673	gb|WP_010908121	Predicted	(sugC) sn-glycerol-3-phosphate ABC transporter ATP-binding protein UgpC [Trehalose-recycling ABC transporter (VF0842) - Nutritional/Metabolic factor (VFC0272)] [Mycobacterium leprae TN]	Nutritional/Metabolic factor
BpQf-1GL001197	41.1	2.7e-45	VFG031730	gb|WP_014876914	Predicted	(regX3) two-component sensory transduction protein RegX [RegX3 (VF0858) - Regulation (VFC0301)] [Mycobacterium smegmatis str. MC2 155]	Regulation
BpQf-1GL001213	44.2	3.4e-52	VFG038840	gb|WP_005300916	Verified	(flmH) short chain dehydrogenase/reductase family oxidoreductase [Polar flagella (VF0473) - Motility (VFC0204)] [Aeromonas hydrophila ML09-119]	Motility
BpQf-1GL001220	47.9	1.3e-62	VFG030704	gb|WP_015292799	Predicted	(sugC) trehalose ABC transporter ATP-binding protein SugC [Trehalose-recycling ABC transporter (VF0842) - Nutritional/Metabolic factor (VFC0272)] [Mycobacterium canettii CIPT 140070017]	Nutritional/Metabolic factor
BpQf-1GL001227	98.6	0.0e+00	VFG016359	gb|WP_011732652	Predicted	(ilsA) NEAT domain-containing leucine-rich repeat protein [IlsA (VF0585) - Nutritional/Metabolic factor (VFC0272)] [Bacillus thuringiensis str. Al Hakam]	Nutritional/Metabolic factor
BpQf-1GL001271	50.6	2.9e-151	VFG032815	gb|WP_003733784	Predicted	(dltA) D-alanine--poly(phosphoribitol) ligase subunit DltA [D-alanine-polyphosphoribitol ligase DltA (VF0795) - Post-translational modification (VFC0315)] [Listeria monocytogenes J0161]	Post-translational modification
BpQf-1GL001302	46.4	2.0e-39	VFG009380	gb|WP_011559322	Predicted	(leuD) 3-isopropylmalate dehydratase small subunit [Leucine synthesis (VF0814) - Nutritional/Metabolic factor (VFC0272)] [Mycobacterium sp. KMS]	Nutritional/Metabolic factor
BpQf-1GL001307	40	1.2e-31	VFG014106	gb|NP_251842	Verified	(hisH2) imidazole glycerol phosphate synthase subunit HisH [LPS (VF0085) - Immune modulation (VFC0258)] [Pseudomonas aeruginosa PAO1]	Immune modulation
BpQf-1GL001309	45.2	4.1e-61	VFG045297	gb|WP_011213307	Verified	(wbuZ) glycosyl amidation-associated protein WbuZ [LPS (VF0171) - Immune modulation (VFC0258)] [Legionella pneumophila subsp. pneumophila str. Philadelphia 1]	Immune modulation
BpQf-1GL001318	43.7	2.5e-98	VFG026392	gb|WP_016342164	Predicted	(lysA) diaminopimelate decarboxylase [Lysine synthesis (VF0815) - Nutritional/Metabolic factor (VFC0272)] [Mycobacterium abscessus subsp. bolletii 50594]	Nutritional/Metabolic factor
BpQf-1GL001322	49.2	4.4e-47	VFG015885	gb|WP_003381688	Predicted	(cysC1) adenylyl-sulfate kinase [Phytotoxin phaseolotoxin (VF0917) - Exotoxin (VFC0235)] [Pseudomonas syringae pv. phaseolicola 1448A]	Exotoxin
BpQf-1GL001353	43	1.1e-75	VFG005257	gb|WP_187145729	Predicted	(sclB) LPXTG-anchored collagen-like adhesin Scl2/SclB [Streptococcal collagen-like proteins (VF1040) - Adherence (VFC0001)] [Streptococcus pyogenes MGAS315]	Adherence
BpQf-1GL001365	48.5	1.2e-48	VFG009705	gb|WP_011731275	Predicted	(sodA) superoxide dismutase [SodA (VF0304) - Stress survival (VFC0282)] [Mycobacterium smegmatis str. MC2 155]	Stress survival
BpQf-1GL001373	41	6.8e-42	VFG006826	gb|NP_464902	Predicted	(lisR) two-component response regulator [LisR/LisK (VF0792) - Regulation (VFC0301)] [Listeria monocytogenes EGD-e]	Regulation
BpQf-1GL001406	44.9	5.6e-17	VFG043551	gb|WP_010908478	Predicted	(ML_RS08565) HU family DNA-binding protein [ML1683 (VF0867) - Adherence (VFC0001)] [Mycobacterium leprae TN]	Adherence
BpQf-1GL001411	52.6	5.9e-36	VFG031461	gb|WP_003875860	Predicted	(ndk) nucleoside-diphosphate kinase [Nucleoside diphosphate kinase (VF0851) - Immune modulation (VFC0258)] [Mycobacterium avium subsp. paratuberculosis K-10]	Immune modulation
BpQf-1GL001436	43.6	4.5e-53	VFG008088	gb|WP_005065022	Predicted	(panC) pantoate--beta-alanine ligase [PanC/PanD (VF0319) - Nutritional/Metabolic factor (VFC0272)] [Mycobacterium abscessus subsp. bolletii 50594]	Nutritional/Metabolic factor
BpQf-1GL001437	54.6	3.9e-33	VFG009317	gb|WP_011892322	Predicted	(panD) aspartate 1-decarboxylase [PanC/PanD (VF0319) - Nutritional/Metabolic factor (VFC0272)] [Mycobacterium gilvum PYR-GCK]	Nutritional/Metabolic factor
BpQf-1GL001516	97.1	2.8e-148	VFG043406	gb|WP_000502570	Predicted	(BCE_RS08690) flagellar motor protein MotP [Peritrichous flagella (VF0670) - Motility (VFC0204)] [Bacillus cereus ATCC 10987]	Motility
BpQf-1GL001517	96.9	6.8e-124	VFG043407	gb|WP_000596046	Predicted	(BCE_RS08695) OmpA family protein [Peritrichous flagella (VF0670) - Motility (VFC0204)] [Bacillus cereus ATCC 10987]	Motility
BpQf-1GL001518	98.4	1.5e-61	VFG043408	gb|WP_000940577	Predicted	(BCE_RS08700) response regulator [Peritrichous flagella (VF0670) - Motility (VFC0204)] [Bacillus cereus ATCC 10987]	Motility
BpQf-1GL001519	91.5	0.0e+00	VFG043409	gb|WP_001192590	Predicted	(BCE_RS08705) chemotaxis protein CheA [Peritrichous flagella (VF0670) - Motility (VFC0204)] [Bacillus cereus ATCC 10987]	Motility
BpQf-1GL001520	94	2.2e-285	VFG043410	gb|WP_001114998	Predicted	(fliY) flagellar motor switch protein [Peritrichous flagella (VF0670) - Motility (VFC0204)] [Bacillus cereus ATCC 10987]	Motility
BpQf-1GL001523	93.1	7.0e-141	VFG043411	gb|WP_000582894	Predicted	(BCE_RS08725) protein-glutamate O-methyltransferase CheR [Peritrichous flagella (VF0670) - Motility (VFC0204)] [Bacillus cereus ATCC 10987]	Motility
BpQf-1GL001527	89.8	4.6e-222	VFG043412	gb|WP_001239726	Predicted	(flgK) flagellar hook-associated protein FlgK [Peritrichous flagella (VF0670) - Motility (VFC0204)] [Bacillus cereus ATCC 10987]	Motility
BpQf-1GL001528	88.5	1.3e-143	VFG043413	gb|WP_001266388	Predicted	(BCE_RS08750) flagellar hook-associated protein 3 [Peritrichous flagella (VF0670) - Motility (VFC0204)] [Bacillus cereus ATCC 10987]	Motility
BpQf-1GL001529	89.1	1.4e-232	VFG043414	gb|WP_000929239	Predicted	(BCE_RS08755) flagellar hook-associated protein 2 [Peritrichous flagella (VF0670) - Motility (VFC0204)] [Bacillus cereus ATCC 10987]	Motility
BpQf-1GL001530	98.4	6.5e-65	VFG043415	gb|WP_001149522	Predicted	(BCE_RS08760) flagellar protein FliS [Peritrichous flagella (VF0670) - Motility (VFC0204)] [Bacillus cereus ATCC 10987]	Motility
BpQf-1GL001532	94.1	8.2e-69	VFG043416	gb|WP_001113122	Predicted	(flgB) flagellar basal body rod protein FlgB [Peritrichous flagella (VF0670) - Motility (VFC0204)] [Bacillus cereus ATCC 10987]	Motility
BpQf-1GL001533	97.8	4.3e-73	VFG043417	gb|WP_000484677	Predicted	(flgC) flagellar basal body rod protein FlgC [Peritrichous flagella (VF0670) - Motility (VFC0204)] [Bacillus cereus ATCC 10987]	Motility
BpQf-1GL001534	93.6	1.3e-44	VFG043418	gb|WP_000701665	Predicted	(fliE) flagellar hook-basal body complex protein FliE [Peritrichous flagella (VF0670) - Motility (VFC0204)] [Bacillus cereus ATCC 10987]	Motility
BpQf-1GL001535	97.9	1.1e-297	VFG043419	gb|WP_000413179	Predicted	(fliF) flagellar M-ring protein FliF [Peritrichous flagella (VF0670) - Motility (VFC0204)] [Bacillus cereus ATCC 10987]	Motility
BpQf-1GL001536	97.6	7.7e-180	VFG043420	gb|WP_000883351	Predicted	(fliG) flagellar motor switch protein FliG [Peritrichous flagella (VF0670) - Motility (VFC0204)] [Bacillus cereus ATCC 10987]	Motility
BpQf-1GL001537	96.1	8.9e-124	VFG043421	gb|WP_000051736	Predicted	(fliH) flagellar assembly protein FliH [Peritrichous flagella (VF0670) - Motility (VFC0204)] [Bacillus cereus ATCC 10987]	Motility
BpQf-1GL001538	98.4	1.3e-240	VFG043422	gb|WP_001080960	Predicted	(fliI) flagellar protein export ATPase FliI [Peritrichous flagella (VF0670) - Motility (VFC0204)] [Bacillus cereus ATCC 10987]	Motility
BpQf-1GL001541	81.9	4.0e-85	VFG043423	gb|WP_001143467	Predicted	(BCE_RS08815) flagellar hook assembly protein FlgD [Peritrichous flagella (VF0670) - Motility (VFC0204)] [Bacillus cereus ATCC 10987]	Motility
BpQf-1GL001542	60.7	2.3e-144	VFG043424	gb|WP_000588316	Predicted	(BCE_RS08820) flagellar hook protein FlgE [Peritrichous flagella (VF0670) - Motility (VFC0204)] [Bacillus cereus ATCC 10987]	Motility
BpQf-1GL001545	97	2.6e-163	VFG043425	gb|WP_000075952	Predicted	(BCE_RS08835) chemotaxis protein [Peritrichous flagella (VF0670) - Motility (VFC0204)] [Bacillus cereus ATCC 10987]	Motility
BpQf-1GL001547	93.2	3.1e-136	VFG043426	gb|WP_001219700	Predicted	(BCE_RS08845) flagellin [Peritrichous flagella (VF0670) - Motility (VFC0204)] [Bacillus cereus ATCC 10987]	Motility
BpQf-1GL001548	48.5	9.0e-76	VFG043427	gb|WP_001222346	Predicted	(BCE_RS08850) flagellin [Peritrichous flagella (VF0670) - Motility (VFC0204)] [Bacillus cereus ATCC 10987]	Motility
BpQf-1GL001549	42.4	4.7e-20	VFG041578	gb|WP_012847749	Predicted	(ETAE_RS04220) transglycosylase SLT domain-containing protein [T3SS (VF1266) - Effector delivery system (VFC0086)] [Edwardsiella tarda EIB202]	Effector delivery system
BpQf-1GL001551	100	2.3e-36	VFG043428	gb|WP_000775712	Predicted	(BCE_RS08860) flagellar motor switch protein FliN [Peritrichous flagella (VF0670) - Motility (VFC0204)] [Bacillus cereus ATCC 10987]	Motility
BpQf-1GL001552	98.8	5.3e-186	VFG043429	gb|WP_000012187	Predicted	(fliM) flagellar motor switch protein FliM [Peritrichous flagella (VF0670) - Motility (VFC0204)] [Bacillus cereus ATCC 10987]	Motility
BpQf-1GL001553	98.3	1.4e-59	VFG043430	gb|WP_000680025	Predicted	(fliN) flagellar motor switch protein FliN [Peritrichous flagella (VF0670) - Motility (VFC0204)] [Bacillus cereus ATCC 10987]	Motility
BpQf-1GL001555	100	1.2e-137	VFG043431	gb|WP_001220586	Predicted	(BCE_RS08880) flagellar type III secretion system pore protein FliP [Peritrichous flagella (VF0670) - Motility (VFC0204)] [Bacillus cereus ATCC 10987]	Motility
BpQf-1GL001556	100	1.6e-44	VFG043432	gb|WP_001098085	Predicted	(BCE_RS08885) flagellar biosynthetic protein FliQ [Peritrichous flagella (VF0670) - Motility (VFC0204)] [Bacillus cereus ATCC 10987]	Motility
BpQf-1GL001557	98.8	1.1e-135	VFG043433	gb|WP_001055716	Predicted	(fliR) flagellar type III secretion system protein FliR [Peritrichous flagella (VF0670) - Motility (VFC0204)] [Bacillus cereus ATCC 10987]	Motility
BpQf-1GL001558	48.4	1.9e-93	VFG043250	gb|NP_464206	Predicted	(flhB) flagellar biosynthesis protein FlhB [Peritrichous flagella (VF0796) - Motility (VFC0204)] [Listeria monocytogenes EGD-e]	Motility
BpQf-1GL001559	99.1	0.0e+00	VFG043434	gb|WP_000472544	Predicted	(flhA) flagellar biosynthesis protein FlhA [Peritrichous flagella (VF0670) - Motility (VFC0204)] [Bacillus cereus ATCC 10987]	Motility
BpQf-1GL001560	98.9	1.5e-244	VFG043435	gb|WP_000446200	Predicted	(flhF) flagellar biosynthesis protein FlhF [Peritrichous flagella (VF0670) - Motility (VFC0204)] [Bacillus cereus ATCC 10987]	Motility
BpQf-1GL001561	94.8	7.4e-132	VFG043436	gb|WP_001013941	Predicted	(flgG) flagellar basal-body rod protein FlgG [Peritrichous flagella (VF0670) - Motility (VFC0204)] [Bacillus cereus ATCC 10987]	Motility
BpQf-1GL001579	48.7	1.2e-52	VFG030679	gb|WP_011730288	Predicted	(sugC) sn-glycerol-3-phosphate ABC transporter ATP-binding protein UgpC [Trehalose-recycling ABC transporter (VF0842) - Nutritional/Metabolic factor (VFC0272)] [Mycobacterium smegmatis str. MC2 155]	Nutritional/Metabolic factor
BpQf-1GL001665	40.4	9.3e-119	VFG032255	gb|WP_003753364	Predicted	(oppA) peptide ABC transporter substrate-binding protein [Oligopeptide-binding protein oppA (VF0786) - Nutritional/Metabolic factor (VFC0272)] [Listeria seeligeri serovar 1/2b str. SLCC3954]	Nutritional/Metabolic factor
BpQf-1GL001702	40.3	7.7e-126	VFG032254	gb|WP_014093517	Predicted	(oppA) peptide ABC transporter substrate-binding protein [Oligopeptide-binding protein oppA (VF0786) - Nutritional/Metabolic factor (VFC0272)] [Listeria ivanovii subsp. ivanovii PAM 55]	Nutritional/Metabolic factor
BpQf-1GL001720	99.2	3.5e-213	VFG016266	gb|WP_000751851	Predicted	(nheA) non-hemolytic enterotoxin A [Nhe (VF0533) - Exotoxin (VFC0235)] [Bacillus anthracis str. Ames Ancestor]	Exotoxin
BpQf-1GL001721	100	5.4e-225	VFG016279	gb|WP_000162975	Predicted	(nheB) non-hemolytic enterotoxin B [Nhe (VF0533) - Exotoxin (VFC0235)] [Bacillus cereus E33L]	Exotoxin
BpQf-1GL001722	98.9	8.3e-201	VFG016287	gb|WP_001172011	Predicted	(nheC) non-hemolytic enterotoxin C [Nhe (VF0533) - Exotoxin (VFC0235)] [Bacillus cereus E33L]	Exotoxin
BpQf-1GL001746	56.2	1.9e-80	VFG050118	gb|WP_000291846	Verified	(cesH) hydrolase, alpha/beta superfamily, CesH [Cereulide (VF0583) - Exotoxin (VFC0235)] [Bacillus cereus AH187]	Exotoxin
BpQf-1GL001780	40.3	2.2e-37	VFG022935	gb|YP_001701820	Predicted	(mprA) Mycobacterial persistence regulator MrpA (two component response transcriptional regulatory protein) [MprAB (VF0298) - Regulation (VFC0301)] [Mycobacterium abscessus ATCC 19977]	Regulation
BpQf-1GL001795	40.6	5.4e-53	VFG016423	gb|WP_000727056	Predicted	(BALH_RS26190) LytR family transcriptional regulator [Polysaccharide capsule (VF0659) - Immune modulation (VFC0258)] [Bacillus thuringiensis str. Al Hakam]	Immune modulation
BpQf-1GL001797	40.2	1.1e-36	VFG006826	gb|NP_464902	Predicted	(lisR) two-component response regulator [LisR/LisK (VF0792) - Regulation (VFC0301)] [Listeria monocytogenes EGD-e]	Regulation
BpQf-1GL001803	100	0.0e+00	VFG049960	gb|WP_000679666	Predicted	(asbA) petrobactin biosynthesis protein AsbA [Petrobactin (VF0584) - Nutritional/Metabolic factor (VFC0272)] [Bacillus thuringiensis str. Al Hakam]	Nutritional/Metabolic factor
BpQf-1GL001804	99.2	0.0e+00	VFG049966	gb|WP_011732798	Predicted	(asbB) petrobactin biosynthesis protein AsbB [Petrobactin (VF0584) - Nutritional/Metabolic factor (VFC0272)] [Bacillus thuringiensis str. Al Hakam]	Nutritional/Metabolic factor
BpQf-1GL001805	97.8	8.2e-237	VFG049971	gb|WP_000909600	Predicted	(asbC) 3,4-dihydroxybenzoic acid-AMP ligase AsbC [Petrobactin (VF0584) - Nutritional/Metabolic factor (VFC0272)] [Bacillus thuringiensis serovar konkukian str. 97-27]	Nutritional/Metabolic factor
BpQf-1GL001806	100	8.6e-46	VFG049974	gb|WP_001250565	Verified	(asbD) petrobactin biosynthesis protein AsbD [Petrobactin (VF0584) - Nutritional/Metabolic factor (VFC0272)] [Bacillus anthracis str. Sterne]	Nutritional/Metabolic factor
BpQf-1GL001807	99.7	1.4e-188	VFG049984	gb|WP_000200717	Predicted	(asbE) petrobactin biosynthesis protein AsbE [Petrobactin (VF0584) - Nutritional/Metabolic factor (VFC0272)] [Bacillus thuringiensis str. Al Hakam]	Nutritional/Metabolic factor
BpQf-1GL001808	99.6	4.8e-164	VFG049986	gb|WP_000877695	Verified	(asbF) petrobactin biosynthesis 3-dehydroshikimate dehydratase AsbF [Petrobactin (VF0584) - Nutritional/Metabolic factor (VFC0272)] [Bacillus anthracis str. Sterne]	Nutritional/Metabolic factor
BpQf-1GL001854	43.1	1.2e-134	VFG006782	gb|NP_465720	Predicted	(oppA) hypothetical protein [Oligopeptide-binding protein oppA (VF0786) - Nutritional/Metabolic factor (VFC0272)] [Listeria monocytogenes EGD-e]	Nutritional/Metabolic factor
BpQf-1GL001941	52.3	0.0e+00	VFG009598	gb|WP_011854954	Predicted	(narG) nitrate reductase subunit alpha [Nitrate reductase (VF0302) - Nutritional/Metabolic factor (VFC0272)] [Mycobacterium sp. JLS]	Nutritional/Metabolic factor
BpQf-1GL001942	57	1.3e-158	VFG009606	gb|WP_003875456	Predicted	(narH) nitrate reductase subunit beta [Nitrate reductase (VF0302) - Nutritional/Metabolic factor (VFC0272)] [Mycobacterium avium subsp. paratuberculosis K-10]	Nutritional/Metabolic factor
BpQf-1GL001944	45.2	2.4e-60	VFG009635	gb|WP_011893047	Predicted	(narI) respiratory nitrate reductase subunit gamma [Nitrate reductase (VF0302) - Nutritional/Metabolic factor (VFC0272)] [Mycobacterium gilvum PYR-GCK]	Nutritional/Metabolic factor
BpQf-1GL002031	99.7	0.0e+00	VFG040864	gb|WP_001172770	Verified	(essC) type VII secretion system protein EssC [T7SS (VF0581) - Effector delivery system (VFC0086)] [Bacillus anthracis str. Sterne]	Effector delivery system
BpQf-1GL002032	100	9.2e-46	VFG040865	gb|WP_000807831	Verified	(esxB) type VII secretion system protein EsxB [T7SS (VF0581) - Effector delivery system (VFC0086)] [Bacillus anthracis str. Sterne]	Effector delivery system
BpQf-1GL002033	99.4	0.0e+00	VFG050124	gb|WP_000506928	Predicted	(BACI_RS10710) type VII secretion system protein [T7SS (VF0581) - Effector delivery system (VFC0086)] [Bacillus cereus biovar anthracis str. CI]	Effector delivery system
BpQf-1GL002035	99.3	6.1e-78	VFG040867	gb|WP_001050360	Verified	(BAS_RS10600) type VII secretion system protein [T7SS (VF0581) - Effector delivery system (VFC0086)] [Bacillus anthracis str. Sterne]	Effector delivery system
BpQf-1GL002036	97.2	4.0e-135	VFG040868	gb|WP_000404139	Verified	(esxL) type VII secretion system protein EsxL [T7SS (VF0581) - Effector delivery system (VFC0086)] [Bacillus anthracis str. Sterne]	Effector delivery system
BpQf-1GL002045	51.3	7.6e-59	VFG006826	gb|NP_464902	Predicted	(lisR) two-component response regulator [LisR/LisK (VF0792) - Regulation (VFC0301)] [Listeria monocytogenes EGD-e]	Regulation
BpQf-1GL002056	51.3	8.3e-69	VFG011805	gb|WP_011732196	Predicted	(CFF8240_RS06905) aspartate/glutamate racemase family protein [LOS (VF0326) - Immune modulation (VFC0258)] [Campylobacter fetus subsp. fetus 82-40]	Immune modulation
BpQf-1GL002074	40.8	4.0e-18	VFG019939	gb|WP_012613418	Predicted	(hdtS) 1-acyl-sn-glycerol-3-phosphate acyltransferase [Acylhomoserine lactone synthase (VF0907) - Biofilm (VFC0271)] [Pseudomonas aeruginosa LESB58]	Biofilm
BpQf-1GL002075	100	7.7e-123	VFG016226	gb|WP_000136894	Predicted	(hlyIII) hemolysin III family protein [Hemolysin III (VF0655) - Exotoxin (VFC0235)] [Bacillus anthracis str. Ames Ancestor]	Exotoxin
BpQf-1GL002110	44.1	2.9e-51	VFG030684	gb|WP_011781637	Predicted	(sugC) sn-glycerol-3-phosphate ABC transporter ATP-binding protein UgpC [Trehalose-recycling ABC transporter (VF0842) - Nutritional/Metabolic factor (VFC0272)] [Mycobacterium vanbaalenii PYR-1]	Nutritional/Metabolic factor
BpQf-1GL002128	45.5	1.0e-65	VFG041021	gb|NP_250354	Verified	(PA1663) transcriptional regulator [HSI-2 (VF0943) - Effector delivery system (VFC0086)] [Pseudomonas aeruginosa PAO1]	Effector delivery system
BpQf-1GL002152	40.8	8.5e-55	VFG032908	gb|WP_014093538	Predicted	(prsA2) post translocation chaperone PrsA2 [PrsA2 (VF0449) - Post-translational modification (VFC0315)] [Listeria ivanovii subsp. ivanovii PAM 55]	Post-translational modification
BpQf-1GL002178	53.1	7.7e-24	VFG050075	gb|WP_000215714	Predicted	(pagR-XO1) transcriptional repressor PagR [PagR-XO1 (VF0664) - Regulation (VFC0301)] [Bacillus cereus biovar anthracis str. CI]	Regulation
BpQf-1GL002182	97.7	1.0e-139	VFG050000	gb|WP_001100501	Predicted	(dhbA) 2,3-dihydroxybenzoate-2,3-dehydrogenase, DhbA [Bacillibactin (VF0586) - Nutritional/Metabolic factor (VFC0272)] [Bacillus thuringiensis serovar konkukian str. 97-27]	Nutritional/Metabolic factor
BpQf-1GL002183	98.2	3.1e-225	VFG050011	gb|WP_001001954	Predicted	(dhbC) isochorismate synthase DhbC [Bacillibactin (VF0586) - Nutritional/Metabolic factor (VFC0272)] [Bacillus thuringiensis serovar konkukian str. 97-27]	Nutritional/Metabolic factor
BpQf-1GL002184	98.9	8.0e-309	VFG050148	gb|WP_000955352	Predicted	(dhbE) 2,3-dihydroxybenzoate adenylase DhbE [Bacillibactin (VF0586) - Nutritional/Metabolic factor (VFC0272)] [Bacillus cereus biovar anthracis str. CI]	Nutritional/Metabolic factor
BpQf-1GL002185	99	5.3e-169	VFG050029	gb|WP_001007274	Predicted	(dhbB) isochorismatase, DhbB [Bacillibactin (VF0586) - Nutritional/Metabolic factor (VFC0272)] [Bacillus cereus E33L]	Nutritional/Metabolic factor
BpQf-1GL002186	97.3	0.0e+00	VFG050045	gb|WP_001133952	Predicted	(dhbF) non-ribosomal peptide synthetase, DhbF [Bacillibactin (VF0586) - Nutritional/Metabolic factor (VFC0272)] [Bacillus thuringiensis str. Al Hakam]	Nutritional/Metabolic factor
BpQf-1GL002187	65.6	1.9e-19	VFG026493	gb|WP_015290621	Predicted	(mbtH) putative protein MbtH [Mycobactin (VF0299) - Nutritional/Metabolic factor (VFC0272)] [Mycobacterium canettii CIPT 140070010]	Nutritional/Metabolic factor
BpQf-1GL002191	46.1	2.9e-17	VFG043551	gb|WP_010908478	Predicted	(ML_RS08565) HU family DNA-binding protein [ML1683 (VF0867) - Adherence (VFC0001)] [Mycobacterium leprae TN]	Adherence
BpQf-1GL002459	42.9	4.3e-24	VFG004732	gb|WP_001548082	Predicted	(nuc) thermonuclease family protein [Thermonuclease nuc (VF0993) - Exoenzyme (VFC0251)] [Staphylococcus aureus subsp. aureus USA300_FPR3757]	Exoenzyme
BpQf-1GL002488	40.5	4.3e-41	VFG038216	gb|WP_000076440	Predicted	(bfmR) biofilm-controlling response regulator [BfmRS (VF0463) - Regulation (VFC0301)] [Acinetobacter baumannii 1656-2]	Regulation
BpQf-1GL002531	43.6	1.7e-50	VFG006820	gb|WP_003762805	Predicted	(virR) two-component system response regulator VirR [VirR/VirS (VF0791) - Regulation (VFC0301)] [Listeria innocua Clip11262]	Regulation
BpQf-1GL002540	40.2	9.9e-73	VFG004771	gb|WP_000842033	Predicted	(lip) triacylglycerol lipase precursor [Lipase (VF0012) - Exoenzyme (VFC0251)] [Staphylococcus aureus subsp. aureus MRSA252]	Exoenzyme
BpQf-1GL002666	51.9	2.2e-76	VFG044381	gb|AAL65288	Predicted	(qbsF) QbsF [Thioquinolobactin (VF0937) - Nutritional/Metabolic factor (VFC0272)] [Pseudomonas fluorescens ATCC 17400]	Nutritional/Metabolic factor
BpQf-1GL002667	41.9	6.0e-42	VFG044383	gb|AAL65290	Predicted	(qbsH) QbsH [Thioquinolobactin (VF0937) - Nutritional/Metabolic factor (VFC0272)] [Pseudomonas fluorescens ATCC 17400]	Nutritional/Metabolic factor
BpQf-1GL002674	40.6	1.3e-65	VFG007501	gb|WP_011262363	Predicted	(flrA) sigma-54 dependent transcriptional activator [Flagella (VF0519) - Motility (VFC0204)] [Vibrio fischeri ES114]	Motility
BpQf-1GL002684	41.4	4.3e-66	VFG016507	gb|WP_011949275	Predicted	(pdhB) alpha-ketoacid dehydrogenase subunit beta [PDH-B (VF0878) - Adherence (VFC0001)] [Mycoplasma agalactiae PG2]	Adherence
BpQf-1GL002696	40.5	5.5e-44	VFG030679	gb|WP_011730288	Predicted	(sugC) sn-glycerol-3-phosphate ABC transporter ATP-binding protein UgpC [Trehalose-recycling ABC transporter (VF0842) - Nutritional/Metabolic factor (VFC0272)] [Mycobacterium smegmatis str. MC2 155]	Nutritional/Metabolic factor
BpQf-1GL002698	69.9	1.5e-74	VFG000077	gb|NP_465991	Verified	(clpP) ATP-dependent Clp protease proteolytic subunit [ClpP (VF0074) - Stress survival (VFC0282)] [Listeria monocytogenes EGD-e]	Stress survival
BpQf-1GL002703	43	2.9e-41	VFG043577	gb|WP_000744635	Verified	(gbpA) N-acetylglucosamine-binding protein GbpA [GbpA (VF0619) - Adherence (VFC0001)] [Vibrio cholerae O1 biovar El Tor str. N16961]	Adherence
BpQf-1GL002713	40.8	1.0e-18	VFG042228	gb|ABB77406	Predicted	(ABB77406) unknown [T3SS (VF1283) - Effector delivery system (VFC0086)] [Pantoea stewartii subsp. stewartii str. SS104]	Effector delivery system
BpQf-1GL002741	44.3	4.4e-68	VFG038764	gb|WP_017409846	Verified	(flrA) FleQ protein [Polar flagella (VF0473) - Motility (VFC0204)] [Aeromonas hydrophila ML09-119]	Motility
BpQf-1GL002753	40.2	1.6e-115	VFG006783	gb|WP_003724612	Predicted	(oppA) peptide ABC transporter substrate-binding protein [Oligopeptide-binding protein oppA (VF0786) - Nutritional/Metabolic factor (VFC0272)] [Listeria monocytogenes serotype 4b str. F2365]	Nutritional/Metabolic factor
BpQf-1GL002862	43.1	4.2e-74	VFG007498	gb|WP_005481102	Predicted	(flrA) sigma-54 dependent transcriptional activator [Flagella (VF0519) - Motility (VFC0204)] [Vibrio parahaemolyticus RIMD 2210633]	Motility
BpQf-1GL002920	42.6	8.8e-16	VFG005938	gb|WP_041827041	Predicted	(STR_RS05225) acyltransferase [Capsule (VF0144) - Immune modulation (VFC0258)] [Streptococcus thermophilus CNRZ1066]	Immune modulation
BpQf-1GL002965	40	8.3e-26	VFG008637	gb|WP_015291078	Predicted	(BN42_RS15785) rhamnosyl O-methyltransferase [PDIM (VF0309) - Immune modulation (VFC0258)] [Mycobacterium canettii CIPT 140070010]	Immune modulation
BpQf-1GL003018	42.8	1.8e-37	VFG043546	gb|WP_010948344	Predicted	(lcl) eukaryotic-like collagen-like protein [Lpg2644 (VF0800) - Adherence (VFC0001)] [Legionella pneumophila subsp. pneumophila str. Philadelphia 1]	Adherence
BpQf-1GL003020	40.4	8.4e-104	VFG037029	gb|WP_010951343	Predicted	(katA) catalase [KatA (VF0454) - Stress survival (VFC0282)] [Neisseria gonorrhoeae FA 1090]	Stress survival
BpQf-1GL003048	52.1	6.3e-96	VFG006731	gb|WP_011702636	Predicted	(lpeA) lipoprotein promoting cell invasion [LpeA (VF0346) - Invasion (VFC0083)] [Listeria welshimeri serovar 6b str. SLCC5334]	Invasion
BpQf-1GL003049	40.9	8.5e-55	VFG012587	gb|WP_000968121	Predicted	(sitD) iron/manganese ABC transporter permease subunit SitD [Iron/manganese transport (VF1116) - Nutritional/Metabolic factor (VFC0272)] [Escherichia coli 536]	Nutritional/Metabolic factor
BpQf-1GL003050	43.4	6.4e-48	VFG012578	gb|WP_000983714	Predicted	(sitB) iron/manganese ABC transporter ATP-binding protein SitB [Iron/manganese transport (VF1116) - Nutritional/Metabolic factor (VFC0272)] [Escherichia coli UTI89]	Nutritional/Metabolic factor
BpQf-1GL003091	45.8	8.1e-53	VFG009865	gb|WP_041307013	Predicted	(mprA) response regulator transcription factor [MprAB (VF0298) - Regulation (VFC0301)] [Mycobacterium vanbaalenii PYR-1]	Regulation
BpQf-1GL003165	99.4	1.7e-295	VFG016221	gb|WP_000576707	Predicted	(alo) thiol-activated cytolysin [ALO (VF0534) - Exotoxin (VFC0235)] [Bacillus thuringiensis str. Al Hakam]	Exotoxin
BpQf-1GL003199	44.2	3.8e-06	VFG045470	gb|AAM75247	Verified	(cylR2) cytolysin regulator R2 [Cytolysin (VF0356) - Exotoxin (VFC0235)] [Enterococcus faecalis str. MMH594]	Exotoxin
BpQf-1GL003212	41.7	2.3e-16	VFG005069	gb|WP_000636151	Predicted	(cap8J) type 8 capsular polysaccharide synthesis protein Cap8J [Capsule (VF0003) - Immune modulation (VFC0258)] [Staphylococcus aureus subsp. aureus MRSA252]	Immune modulation
BpQf-1GL003269	45.6	1.3e-14	VFG050076	gb|WP_001971534	Predicted	(pagR-XO1) metalloregulator ArsR/SmtB family transcription factor [PagR-XO1 (VF0664) - Regulation (VFC0301)] [Bacillus cereus G9241]	Regulation
BpQf-1GL003282	54.5	8.2e-62	VFG007914	gb|WP_011780329	Predicted	(ddrA) ATP-binding cassette domain-containing protein [PDIM (VF0309) - Immune modulation (VFC0258)] [Mycobacterium vanbaalenii PYR-1]	Immune modulation
BpQf-1GL003357	49.8	5.1e-261	VFG002276	gb|WP_011009653	Verified	(colA) collagenase [Kappa-toxin (VF0388) - Exoenzyme (VFC0251)] [Clostridium perfringens str. 13]	Exoenzyme
BpQf-1GL003358	45.8	2.4e-25	VFG026443	gb|WP_005056278	Predicted	(mgtC) Possible Mg2+ transport P-type ATPase C MgtC [MgtC (VF0289) - Nutritional/Metabolic factor (VFC0272)] [Mycobacterium abscessus subsp. bolletii 50594]	Nutritional/Metabolic factor
BpQf-1GL003384	41.8	4.1e-50	VFG038840	gb|WP_005300916	Verified	(flmH) short chain dehydrogenase/reductase family oxidoreductase [Polar flagella (VF0473) - Motility (VFC0204)] [Aeromonas hydrophila ML09-119]	Motility
BpQf-1GL003413	48.2	2.6e-148	VFG032250	gb|WP_003722319	Predicted	(oppA) peptide ABC transporter substrate-binding protein [Oligopeptide-binding protein oppA (VF0786) - Nutritional/Metabolic factor (VFC0272)] [Listeria monocytogenes J0161]	Nutritional/Metabolic factor
BpQf-1GL003417	44.5	2.9e-139	VFG006783	gb|WP_003724612	Predicted	(oppA) peptide ABC transporter substrate-binding protein [Oligopeptide-binding protein oppA (VF0786) - Nutritional/Metabolic factor (VFC0272)] [Listeria monocytogenes serotype 4b str. F2365]	Nutritional/Metabolic factor
BpQf-1GL003418	44.8	2.4e-141	VFG032254	gb|WP_014093517	Predicted	(oppA) peptide ABC transporter substrate-binding protein [Oligopeptide-binding protein oppA (VF0786) - Nutritional/Metabolic factor (VFC0272)] [Listeria ivanovii subsp. ivanovii PAM 55]	Nutritional/Metabolic factor
BpQf-1GL003425	47.8	5.2e-84	VFG050113	gb|WP_000590108	Verified	(cesC) ABC transporter ATP-binding protein, CesC [Cereulide (VF0583) - Exotoxin (VFC0235)] [Bacillus cereus AH187]	Exotoxin
BpQf-1GL003433	43.9	1.3e-69	VFG019090	gb|WP_000681598	Predicted	(htrA/degP) S1C family serine protease [Serine protease (VF1055) - Exoenzyme (VFC0251)] [Streptococcus pneumoniae CGSP14]	Exoenzyme
BpQf-1GL003434	44.4	1.6e-48	VFG031744	gb|WP_013827421	Predicted	(regX3) two-component sensory transduction protein RegX [RegX3 (VF0858) - Regulation (VFC0301)] [Mycobacterium sp. JDM601]	Regulation
BpQf-1GL003542	43.5	8.9e-96	VFG026433	gb|YP_005360830	Predicted	(glnA1) glutamine synthetase [Glutamine synthesis (VF0816) - Nutritional/Metabolic factor (VFC0272)] [Mycobacterium tuberculosis RGTB327]	Nutritional/Metabolic factor
BpQf-1GL003566	42.7	9.5e-16	VFG043551	gb|WP_010908478	Predicted	(ML_RS08565) HU family DNA-binding protein [ML1683 (VF0867) - Adherence (VFC0001)] [Mycobacterium leprae TN]	Adherence
BpQf-1GL003567	48	4.9e-177	VFG031404	gb|WP_085981087	Predicted	(ctpV) copper-translocating P-type ATPase [Copper exporter (VF0849) - Nutritional/Metabolic factor (VFC0272)] [Mycobacterium intracellulare ATCC 13950]	Nutritional/Metabolic factor
BpQf-1GL003576	50.4	1.6e-66	VFG021794	gb|WP_013240890	Predicted	(fagC) ABC transporter ATP-binding protein [ABC transporter (VF0741) - Nutritional/Metabolic factor (VFC0272)] [Corynebacterium pseudotuberculosis FRC41]	Nutritional/Metabolic factor
BpQf-1GL003595	47.1	3.5e-68	VFG043383	gb|WP_001863409	Verified	(pseB) UDP-N-acetylglucosamine 4,6-dehydratase [Flagellar glycosylation/Pse biosynthetic pathway (VF0608) - Motility (VFC0204)] [Helicobacter pylori 26695]	Motility
BpQf-1GL003606	96.2	4.1e-180	VFG016327	gb|WP_000069636	Predicted	(piplc) phosphatidylinositol diacylglycerol-lyase [Phosphatidylinositol-specific phospholipase C (PI-PLC) (VF0661) - Exotoxin (VFC0235)] [Bacillus thuringiensis str. Al Hakam]	Exotoxin
BpQf-1GL003669	46.5	1.0e-59	VFG002189	gb|WP_002359680	Verified	(cpsB/cdsA) phosphatidate cytidylyltransferase [Capsule (VF0361) - Immune modulation (VFC0258)] [Enterococcus faecalis V583]	Immune modulation
BpQf-1GL003670	62.3	1.6e-84	VFG045688	gb|WP_002294134	Predicted	(cpsA/uppS) undecaprenyl diphosphate synthase [Capsule (VF0361) - Immune modulation (VFC0258)] [Enterococcus faecium Aus0004]	Immune modulation
BpQf-1GL003697	59.5	8.4e-18	VFG011430	gb|WP_002963616	Verified	(acpXL) acyl carrier protein [LPS (VF0367) - Immune modulation (VFC0258)] [Brucella melitensis bv. 1 str. 16M]	Immune modulation
BpQf-1GL003698	51.7	1.2e-62	VFG038840	gb|WP_005300916	Verified	(flmH) short chain dehydrogenase/reductase family oxidoreductase [Polar flagella (VF0473) - Motility (VFC0204)] [Aeromonas hydrophila ML09-119]	Motility
BpQf-1GL003707	48.4	2.6e-53	VFG046612	gb|WP_014548584	Predicted	(rpe) ribulose-phosphate 3-epimerase [Capsule (VF0543) - Immune modulation (VFC0258)] [Francisella cf. tularensis subsp. novicida 3523]	Immune modulation
BpQf-1GL003710	49.8	5.9e-65	VFG032386	gb|WP_014093165	Predicted	(stp) Stp1/IreP family PP2C-type Ser/Thr phosphatase [Serine-threonine phosphatase stp (VF0787) - Post-translational modification (VFC0315)] [Listeria ivanovii subsp. ivanovii PAM 55]	Post-translational modification
BpQf-1GL003722	50.6	1.7e-163	VFG006764	gb|WP_003725661	Predicted	(fbpA) fibronectin-binding protein [FbpA (VF0349) - Adherence (VFC0001)] [Listeria monocytogenes SLCC2755]	Adherence
BpQf-1GL003733	47.8	2.9e-281	VFG047713	gb|WP_014549144	Predicted	(carB) carbamoyl phosphate synthase large subunit [Pyrimidine biosynthesis (VF0558) - Nutritional/Metabolic factor (VFC0272)] [Francisella cf. novicida Fx1]	Nutritional/Metabolic factor
BpQf-1GL003734	44.1	2.8e-79	VFG047736	gb|WP_013921813	Predicted	(carA) carbamoyl phosphate synthase small subunit [Pyrimidine biosynthesis (VF0558) - Nutritional/Metabolic factor (VFC0272)] [Francisella sp. TX077308]	Nutritional/Metabolic factor
BpQf-1GL003740	56.3	6.0e-47	VFG006811	gb|WP_003726602	Predicted	(lspA) signal peptidase II [Lsp (VF0351) - Post-translational modification (VFC0315)] [Listeria monocytogenes serotype 4b str. F2365]	Post-translational modification
BpQf-1GL003777	42	8.2e-31	VFG000320	gb|WP_001169234	Verified	(kdtB) lipopolysaccharide core biosynthesis protein [LPS (VF0056) - Immune modulation (VFC0258)] [Helicobacter pylori 26695]	Immune modulation
BpQf-1GL003819	46.4	1.6e-86	VFG016506	gb|WP_020002786	Predicted	(pdhB) alpha-ketoacid dehydrogenase subunit beta [PDH-B (VF0878) - Adherence (VFC0001)] [Mycoplasma synoviae 53]	Adherence
BpQf-1GL003842	40.8	5.7e-129	VFG042931	gb|WP_012031410	Predicted	(ppk1) polyphosphate kinase 1 [Type IV pili (VF1212) - Adherence (VFC0001)] [Dichelobacter nodosus VCS1703A]	Adherence
BpQf-1GL003866	53	1.9e-104	VFG030724	gb|WP_015308640	Predicted	(sugC) sn-glycerol-3-phosphate ABC transporter ATP-binding protein UgpC [Trehalose-recycling ABC transporter (VF0842) - Nutritional/Metabolic factor (VFC0272)] [Mycobacterium smegmatis JS623]	Nutritional/Metabolic factor
BpQf-1GL003914	45.3	3.0e-24	VFG041304	gb|WP_010947678	Verified	(lirB) Dot/Icm type IV secretion system effector LirB [Dot/Icm T4SS secreted effectors (VF0798) - Effector delivery system (VFC0086)] [Legionella pneumophila subsp. pneumophila str. Philadelphia 1]	Effector delivery system
BpQf-1GL004013	45.9	2.1e-78	VFG016502	gb|WP_011265103	Predicted	(pdhB) alpha-ketoacid dehydrogenase subunit beta [PDH-B (VF0878) - Adherence (VFC0001)] [Mycoplasma mobile 163K]	Adherence
BpQf-1GL004019	41.9	1.8e-63	VFG043148	gb|WP_005478291	Predicted	(VP_RS22515) sigma-54 dependent transcriptional regulator [Lateral flagella (VF0625) - Biofilm (VFC0271)] [Vibrio parahaemolyticus RIMD 2210633]	Biofilm
BpQf-1GL004028	43	2.5e-35	VFG016515	gb|WP_010924975	Predicted	(hlyA) TlyA family RNA methyltransferase [Hemolysin (VF0879) - Exotoxin (VFC0235)] [Mycoplasma pulmonis UAB CTIP]	Exotoxin
BpQf-1GL004096	47.6	6.0e-63	VFG000182	gb|NP_251793	Verified	(xcpR) general secretion pathway protein E [Xcp secretion system (VF0084) - Effector delivery system (VFC0086)] [Pseudomonas aeruginosa PAO1]	Effector delivery system
BpQf-1GL004112	43.2	1.5e-14	VFG050077	gb|WP_000152671	Predicted	(pagR-XO2) metalloregulator ArsR/SmtB family transcription factor [PagR-XO2 (VF0665) - Regulation (VFC0301)] [Bacillus cereus biovar anthracis str. CI]	Regulation
BpQf-1GL004128	51.3	3.0e-54	VFG001867	gb|WP_016357051	Verified	(sodB) superoxide dismutase [SodB (VF0169) - Stress survival (VFC0282)] [Legionella pneumophila subsp. pneumophila str. Philadelphia 1]	Stress survival
BpQf-1GL004144	51.8	1.3e-103	VFG026984	gb|WP_003878615	Predicted	(sigA/rpoV) RNA polymerase sigma factor [SigA (VF0257) - Regulation (VFC0301)] [Mycobacterium avium subsp. paratuberculosis MAP4]	Regulation
BpQf-1GL004165	57.4	3.8e-198	VFG043573	gb|NP_219906	Predicted	(dnaK) chaperone protein DnaK [Adherence; porin (VF0713) - Adherence (VFC0001)] [Chlamydia trachomatis D/UW-3/CX]	Adherence
BpQf-1GL004218	47	9.5e-58	VFG044213	gb|WP_000403742	Predicted	(GBAA_RS23240) ABC transporter ATP-binding protein [NEAT-type hemophore-mediated heme uptake system (VF0672) - Nutritional/Metabolic factor (VFC0272)] [Bacillus anthracis str. Ames Ancestor]	Nutritional/Metabolic factor
BpQf-1GL004219	40.1	4.5e-63	VFG044210	gb|WP_001061683	Predicted	(fhuB) Fe(3+)-hydroxamate ABC transporter permease FhuB [Petrobactin (VF0584) - Nutritional/Metabolic factor (VFC0272)] [Bacillus anthracis str. Ames Ancestor]	Nutritional/Metabolic factor
BpQf-1GL004222	74	0.0e+00	VFG031940	gb|WP_014931476	Predicted	(lap) Listeria adhesion protein Lap [Lap (VF0444) - Adherence (VFC0001)] [Listeria monocytogenes SLCC7179]	Adherence
BpQf-1GL004259	45	1.4e-183	VFG022971	gb|WP_041319925	Predicted	(relA) Probable GTP pyrophosphokinase RelA (ATP:GTP 3'-pyrophosphotransferase) (PPGPP synthetase I) ((P)PPGPP synthetase) (GTP diphosphokinase) [RelA (VF0287) - Regulation (VFC0301)] [Mycobacterium sp. JDM601]	Regulation
BpQf-1GL004290	47.6	6.7e-58	VFG006820	gb|WP_003762805	Predicted	(virR) two-component system response regulator VirR [VirR/VirS (VF0791) - Regulation (VFC0301)] [Listeria innocua Clip11262]	Regulation
BpQf-1GL004311	57.9	1.1e-138	VFG013203	gb|WP_012341659	Predicted	(hemL) glutamate-1-semialdehyde 2,1-aminomutase [Heme biosynthesis (VF0758) - Nutritional/Metabolic factor (VFC0272)] [Haemophilus somnus 2336]	Nutritional/Metabolic factor
BpQf-1GL004312	47.7	2.3e-80	VFG013197	gb|WP_011608705	Predicted	(hemB) porphobilinogen synthase [Heme biosynthesis (VF0758) - Nutritional/Metabolic factor (VFC0272)] [Haemophilus somnus 2336]	Nutritional/Metabolic factor
BpQf-1GL004314	46.3	1.1e-65	VFG013198	gb|WP_011608203	Predicted	(hemC) hydroxymethylbilane synthase [Heme biosynthesis (VF0758) - Nutritional/Metabolic factor (VFC0272)] [Haemophilus somnus 2336]	Nutritional/Metabolic factor
BpQf-1GL004323	49.1	1.9e-111	VFG018661	gb|WP_011999924	Predicted	(tig/ropA) trigger factor [Trigger factor (VF1056) - Stress survival (VFC0282)] [Streptococcus gordonii str. Challis substr. CH1]	Stress survival
BpQf-1GL004329	47.4	2.5e-40	VFG013265	gb|WP_005694045	Verified	(orfM) deoxyribonucleotide triphosphate pyrophosphatase [LOS (VF0044) - Immune modulation (VFC0258)] [Haemophilus influenzae Rd KW20]	Immune modulation
BpQf-1GL004338	40.9	2.2e-07	VFG027273	gb|YP_005361686	Predicted	(devR/dosR) two component transcriptional regulator [DevRS (VF0317) - Regulation (VFC0301)] [Mycobacterium tuberculosis RGTB327]	Regulation
BpQf-1GL004349	88.9	3.7e-126	VFG043437	gb|WP_001256752	Predicted	(motB) flagellar motor protein MotB [Peritrichous flagella (VF0670) - Motility (VFC0204)] [Bacillus cereus ATCC 10987]	Motility
BpQf-1GL004350	95.1	7.9e-140	VFG043438	gb|WP_000344868	Predicted	(motA) flagellar motor stator protein MotA [Peritrichous flagella (VF0670) - Motility (VFC0204)] [Bacillus cereus ATCC 10987]	Motility
BpQf-1GL004364	40.9	8.3e-40	VFG005256	gb|WP_020905141	Predicted	(sclB) LPXTG-anchored collagen-like adhesin Scl2/SclB [Streptococcal collagen-like proteins (VF1040) - Adherence (VFC0001)] [Streptococcus pyogenes MGAS10270]	Adherence
BpQf-1GL004366	97.8	2.1e-179	VFG044209	gb|WP_000722819	Predicted	(GBAA_RS23155) iron-siderophore ABC transporter substrate-binding protein [Petrobactin (VF0584) - Nutritional/Metabolic factor (VFC0272)] [Bacillus anthracis str. Ames Ancestor]	Nutritional/Metabolic factor
BpQf-1GL004367	98.2	0.0e+00	VFG044210	gb|WP_001061683	Predicted	(fhuB) Fe(3+)-hydroxamate ABC transporter permease FhuB [Petrobactin (VF0584) - Nutritional/Metabolic factor (VFC0272)] [Bacillus anthracis str. Ames Ancestor]	Nutritional/Metabolic factor
BpQf-1GL004374	40.6	2.4e-52	VFG031738	gb|YP_001704775	Predicted	(regX3) Sensory transduction protein RegX3 [RegX3 (VF0858) - Regulation (VFC0301)] [Mycobacterium abscessus ATCC 19977]	Regulation
BpQf-1GL004379	100	3.0e-58	VFG044211	gb|WP_000587815	Predicted	(isdG) heme oxygenase [NEAT-type hemophore-mediated heme uptake system (VF0672) - Nutritional/Metabolic factor (VFC0272)] [Bacillus anthracis str. Ames Ancestor]	Nutritional/Metabolic factor
BpQf-1GL004380	98.2	2.5e-123	VFG044212	gb|WP_000093563	Predicted	(srtB) class B sortase [NEAT-type hemophore-mediated heme uptake system (VF0672) - Nutritional/Metabolic factor (VFC0272)] [Bacillus anthracis str. Ames Ancestor]	Nutritional/Metabolic factor
BpQf-1GL004381	99.6	2.5e-143	VFG044213	gb|WP_000403742	Predicted	(GBAA_RS23240) ABC transporter ATP-binding protein [NEAT-type hemophore-mediated heme uptake system (VF0672) - Nutritional/Metabolic factor (VFC0272)] [Bacillus anthracis str. Ames Ancestor]	Nutritional/Metabolic factor
BpQf-1GL004382	98.5	2.4e-178	VFG044214	gb|WP_001036839	Predicted	(GBAA_RS23245) iron ABC transporter permease [NEAT-type hemophore-mediated heme uptake system (VF0672) - Nutritional/Metabolic factor (VFC0272)] [Bacillus anthracis str. Ames Ancestor]	Nutritional/Metabolic factor
BpQf-1GL004383	97.3	2.0e-157	VFG044215	gb|WP_001991804	Predicted	(isdE) heme ABC transporter substrate-binding protein IsdE [NEAT-type hemophore-mediated heme uptake system (VF0672) - Nutritional/Metabolic factor (VFC0272)] [Bacillus anthracis str. Ames Ancestor]	Nutritional/Metabolic factor
BpQf-1GL004384	83.1	1.1e-284	VFG044216	gb|WP_001083208	Predicted	(GBAA_RS23255) NEAT domain-containing protein [NEAT-type hemophore-mediated heme uptake system (VF0672) - Nutritional/Metabolic factor (VFC0272)] [Bacillus anthracis str. Ames Ancestor]	Nutritional/Metabolic factor
BpQf-1GL004385	88.1	5.0e-108	VFG044218	gb|WP_000757951	Predicted	(isdC) heme uptake protein IsdC [NEAT-type hemophore-mediated heme uptake system (VF0672) - Nutritional/Metabolic factor (VFC0272)] [Bacillus anthracis str. Ames Ancestor]	Nutritional/Metabolic factor
BpQf-1GL004418	48.9	1.1e-82	VFG005353	gb|WP_000260656	Predicted	(plr/gapA) type I glyceraldehyde-3-phosphate dehydrogenase [Streptococcal plasmin receptor/GAPDH (VF1042) - Adherence (VFC0001)] [Streptococcus agalactiae A909]	Adherence
BpQf-1GL004424	44.5	7.3e-52	VFG031730	gb|WP_014876914	Predicted	(regX3) two-component sensory transduction protein RegX [RegX3 (VF0858) - Regulation (VFC0301)] [Mycobacterium smegmatis str. MC2 155]	Regulation
BpQf-1GL004508	40.6	4.2e-36	VFG031742	gb|WP_010908899	Predicted	(regX3) response regulator transcription factor [RegX3 (VF0858) - Regulation (VFC0301)] [Mycobacterium leprae Br4923]	Regulation
BpQf-1GL004603	41	7.0e-33	VFG045340	gb|WP_002964382	Verified	(ricA) type IV secretion system effector RicA, Rab2 interacting conserved protein A [T4SS secreted effectors (VF0695) - Effector delivery system (VFC0086)] [Brucella melitensis bv. 1 str. 16M]	Effector delivery system
BpQf-1GL004663	41.4	1.0e-42	VFG031730	gb|WP_014876914	Predicted	(regX3) two-component sensory transduction protein RegX [RegX3 (VF0858) - Regulation (VFC0301)] [Mycobacterium smegmatis str. MC2 155]	Regulation
BpQf-1GL004681	44.4	1.7e-50	VFG006821	gb|WP_003729795	Predicted	(virR) two-component system response regulator VirR [VirR/VirS (VF0791) - Regulation (VFC0301)] [Listeria welshimeri serovar 6b str. SLCC5334]	Regulation
BpQf-1GL004701	40.4	5.1e-42	VFG031738	gb|YP_001704775	Predicted	(regX3) Sensory transduction protein RegX3 [RegX3 (VF0858) - Regulation (VFC0301)] [Mycobacterium abscessus ATCC 19977]	Regulation
BpQf-1GL004707	41.1	5.9e-42	VFG012995	gb|WP_004980869	Predicted	(entC) isochorismate synthase EntC [Enterobactin synthesis and transport (VF0984) - Nutritional/Metabolic factor (VFC0272)] [Shigella boydii Sb227]	Nutritional/Metabolic factor
BpQf-1GL004725	43.3	8.2e-21	VFG009424	gb|WP_011561489	Predicted	(mgtC) Possible Mg2+ transport P-type ATPase C MgtC [MgtC (VF0289) - Nutritional/Metabolic factor (VFC0272)] [Mycobacterium sp. KMS]	Nutritional/Metabolic factor
BpQf-1GL004749	83	1.3e-138	VFG016417	gb|WP_000757774	Predicted	(galU) UTP--glucose-1-phosphate uridylyltransferase GalU [Polysaccharide capsule (VF0659) - Immune modulation (VFC0258)] [Bacillus thuringiensis serovar konkukian str. 97-27]	Immune modulation
BpQf-1GL004854	42.4	1.4e-07	VFG045470	gb|AAM75247	Verified	(cylR2) cytolysin regulator R2 [Cytolysin (VF0356) - Exotoxin (VFC0235)] [Enterococcus faecalis str. MMH594]	Exotoxin
BpQf-1GL004912	100	4.8e-139	VFG044219	gb|WP_000590068	Predicted	(GBAA_RS25985) siderophore ABC transporter ATP-binding protein [Petrobactin (VF0584) - Nutritional/Metabolic factor (VFC0272)] [Bacillus anthracis str. Ames Ancestor]	Nutritional/Metabolic factor
BpQf-1GL004913	98	1.8e-192	VFG044220	gb|WP_000631132	Predicted	(GBAA_RS25990) iron chelate uptake ABC transporter family permease subunit [Petrobactin (VF0584) - Nutritional/Metabolic factor (VFC0272)] [Bacillus anthracis str. Ames Ancestor]	Nutritional/Metabolic factor
BpQf-1GL004914	97.9	9.5e-152	VFG044221	gb|WP_000042061	Predicted	(GBAA_RS25995) iron chelate uptake ABC transporter family permease subunit [Petrobactin (VF0584) - Nutritional/Metabolic factor (VFC0272)] [Bacillus anthracis str. Ames Ancestor]	Nutritional/Metabolic factor
BpQf-1GL004915	96.1	1.4e-181	VFG044222	gb|WP_000753441	Predicted	(GBAA_RS26000) siderophore ABC transporter substrate-binding protein [Petrobactin (VF0584) - Nutritional/Metabolic factor (VFC0272)] [Bacillus anthracis str. Ames Ancestor]	Nutritional/Metabolic factor
BpQf-1GL004916	42.5	1.5e-46	VFG006826	gb|NP_464902	Predicted	(lisR) two-component response regulator [LisR/LisK (VF0792) - Regulation (VFC0301)] [Listeria monocytogenes EGD-e]	Regulation
BpQf-1GL004937	75.4	7.6e-185	VFG043469	gb|YP_001201070	Predicted	(eno) phosphopyruvate hydratase [SSU98_1513 (VF1105) - Adherence (VFC0001)] [Streptococcus suis 98HAH33]	Adherence
BpQf-1GL004941	54.4	6.9e-93	VFG005356	gb|WP_000260666	Predicted	(plr/gapA) type I glyceraldehyde-3-phosphate dehydrogenase [Streptococcal plasmin receptor/GAPDH (VF1042) - Adherence (VFC0001)] [Streptococcus pneumoniae D39]	Adherence
BpQf-1GL004958	78.2	9.9e-84	VFG000077	gb|NP_465991	Verified	(clpP) ATP-dependent Clp protease proteolytic subunit [ClpP (VF0074) - Stress survival (VFC0282)] [Listeria monocytogenes EGD-e]	Stress survival
BpQf-1GL004969	59.7	1.3e-89	VFG019382	gb|WP_012580766	Predicted	(lgt) prolipoprotein diacylglyceryl transferase [Lipoprotein diacylglyceryl transferase lgt (VF0790) - Post-translational modification (VFC0315)] [Listeria monocytogenes HCC23]	Post-translational modification
BpQf-1GL004981	48.3	1.6e-09	VFG045470	gb|AAM75247	Verified	(cylR2) cytolysin regulator R2 [Cytolysin (VF0356) - Exotoxin (VFC0235)] [Enterococcus faecalis str. MMH594]	Exotoxin
BpQf-1GL004997	42	1.7e-119	VFG009225	gb|WP_009977026	Predicted	(secA2) accessory Sec system translocase SecA2 [Accessory secretion factor (VF0808) - Others (VFC0346)] [Mycobacterium avium 104]	Others
BpQf-1GL005008	63.3	2.2e-132	VFG001373	gb|WP_000758382	Verified	(cps4I) capsular polysaccharide biosynthesis protein Cps4I [Capsule (VF0144) - Immune modulation (VFC0258)] [Streptococcus pneumoniae TIGR4]	Immune modulation
BpQf-1GL005009	55.9	7.4e-135	VFG016428	gb|WP_001017616	Predicted	(BALH_RS26215) UDP-glucose/GDP-mannose dehydrogenase family protein [Polysaccharide capsule (VF0659) - Immune modulation (VFC0258)] [Bacillus thuringiensis str. Al Hakam]	Immune modulation
BpQf-1GL005010	40.1	4.8e-68	VFG005841	gb|WP_002262748	Predicted	(SMU_RS01255) rhamnose-glucose polysaccharide biosynthesis protein RgpB [Capsule (VF0144) - Immune modulation (VFC0258)] [Streptococcus mutans UA159]	Immune modulation
BpQf-1GL005063	40.2	1.3e-29	VFG035923	gb|WP_000621745	Verified	(aatC) ATP-binding protein AatC [Dispersin (VF0215) - Others (VFC0346)] [Escherichia coli O44:H18 042]	Others
BpQf-1GL005070	40.6	2.9e-42	VFG009863	gb|WP_014878347	Predicted	(mprA) response regulator transcription factor [MprAB (VF0298) - Regulation (VFC0301)] [Mycobacterium smegmatis str. MC2 155]	Regulation
BpQf-1GL005071	100	1.4e-194	VFG016310	gb|WP_001084646	Predicted	(galE) UDP-glucose 4-epimerase GalE [Polysaccharide capsule (VF0659) - Immune modulation (VFC0258)] [Bacillus thuringiensis str. Al Hakam]	Immune modulation
BpQf-1GL005072	91.7	1.6e-160	VFG016389	gb|WP_000727070	Predicted	(BCE_RS25805) LytR family transcriptional regulator [Polysaccharide capsule (VF0659) - Immune modulation (VFC0258)] [Bacillus cereus ATCC 10987]	Immune modulation
BpQf-1GL005073	47.8	3.9e-32	VFG011402	gb|WP_004688426	Predicted	(fabZ) (3R)-hydroxymyristoyl ACP dehydratase [LPS (VF0367) - Immune modulation (VFC0258)] [Brucella suis 1330]	Immune modulation
BpQf-1GL005075	88.9	4.3e-147	VFG016433	gb|WP_000757777	Predicted	(galU) UTP--glucose-1-phosphate uridylyltransferase GalU [Polysaccharide capsule (VF0659) - Immune modulation (VFC0258)] [Bacillus thuringiensis str. Al Hakam]	Immune modulation
BpQf-1GL005076	47.3	2.1e-70	VFG002181	gb|WP_002387127	Verified	(cpsJ) ABC transporter, ATP-binding protein [Capsule (VF0361) - Immune modulation (VFC0258)] [Enterococcus faecalis V583]	Immune modulation
BpQf-1GL005078	57.9	2.7e-142	VFG001311	gb|WP_000779494	Verified	(cap8O) type 8 capsular polysaccharide synthesis protein Cap8O [Capsule (VF0003) - Immune modulation (VFC0258)] [Staphylococcus aureus subsp. aureus MW2]	Immune modulation
BpQf-1GL005157	99.5	0.0e+00	VFG049934	gb|WP_011181932	Predicted	(papR) DUF4084 domain-containing protein [PlcR-PapR quorum sensing (VF0660) - Biofilm (VFC0271)] [Bacillus thuringiensis serovar konkukian str. 97-27]	Biofilm
BpQf-1GL005158	100	6.6e-21	VFG050072	gb|WP_000734719	Predicted	(papR) quorum-sensing peptide PapR [PlcR-PapR quorum sensing (VF0660) - Biofilm (VFC0271)] [Bacillus cereus biovar anthracis str. CI]	Biofilm
BpQf-1GL005159	99.6	3.8e-164	VFG016319	gb|WP_000542903	Predicted	(plcR) helix-turn-helix transcriptional regulator [PlcR-PapR quorum sensing (VF0660) - Biofilm (VFC0271)] [Bacillus thuringiensis str. Al Hakam]	Biofilm
BpQf-1GL005190	51.4	5.1e-70	VFG021855	gb|WP_011726608	Predicted	(fxuB) ABC transporter ATP-binding protein [Exochelin (smegmatis) (VF0819) - Nutritional/Metabolic factor (VFC0272)] [Mycobacterium smegmatis str. MC2 155]	Nutritional/Metabolic factor
BpQf-1GL005192	40.1	4.3e-61	VFG044356	gb|WP_013317299	Predicted	(DDA3937_RS07755) iron ABC transporter permease [Achromobactin (VF1243) - Nutritional/Metabolic factor (VFC0272)] [Dickeya dadantii 3937]	Nutritional/Metabolic factor
BpQf-1GL005242	41	1.1e-66	VFG046913	gb|WP_013922683	Predicted	(flmF2) glycosyl transferase family protein [LPS (VF0542) - Immune modulation (VFC0258)] [Francisella sp. TX077308]	Immune modulation
BpQf-1GL005245	45.7	7.7e-73	VFG037116	gb|WP_013448170	Predicted	(msrA/B(pilB)) trifunctional thioredoxin/methionine sulfoxide reductase A/B protein [MsrAB (VF0456) - Stress survival (VFC0282)] [Neisseria lactamica 020-06]	Stress survival
BpQf-1GL005254	41.7	1.8e-41	VFG001867	gb|WP_016357051	Verified	(sodB) superoxide dismutase [SodB (VF0169) - Stress survival (VFC0282)] [Legionella pneumophila subsp. pneumophila str. Philadelphia 1]	Stress survival
BpQf-1GL005258	84.2	6.0e-169	VFG016387	gb|WP_000996578	Predicted	(galE) UDP-glucose 4-epimerase GalE [Polysaccharide capsule (VF0659) - Immune modulation (VFC0258)] [Bacillus cereus ATCC 10987]	Immune modulation
BpQf-1GL005259	99.5	1.6e-113	VFG016244	gb|WP_001099550	Predicted	(BCE33L_RS27355) hemolysin III family protein [Hemolysin III homolog (VF0656) - Exotoxin (VFC0235)] [Bacillus cereus E33L]	Exotoxin
BpQf-1GL005268	43.2	1.4e-65	VFG018660	gb|WP_012131081	Predicted	(htrA/degP) S1C family serine protease [Serine protease (VF1055) - Exoenzyme (VFC0251)] [Streptococcus gordonii str. Challis substr. CH1]	Exoenzyme
BpQf-1GL005273	49.6	1.1e-57	VFG031738	gb|YP_001704775	Predicted	(regX3) Sensory transduction protein RegX3 [RegX3 (VF0858) - Regulation (VFC0301)] [Mycobacterium abscessus ATCC 19977]	Regulation
