# Supplementary material for: Whole-Genome Analysis of Bacillus paranthracis Qf-1 Isolated from Mink (Neogale vison)
Source: Microorganisms. 2025 Sep 9;13(9):2106. doi: 10.3390/microorganisms13092106 (PMC12472461; doi:10.3390/microorganisms13092106)
Supplement: Supplementary file 1 [file microorganisms-13-02106-s001.zip › Table S3 the analysis of card of BpQf-1.xlsx]

## Sheet: Table S3 BpQf-1.card.list.anno
Gene_id	Cut_Off	Pass_Bitscore	Best_Hit_Bitscore	Best_Hit_ARO	Best_Identities	ARO	Drug Class	Resistance Mechanism	AMR Gene Family
BpQf-1GL001461	Strict	500	562.762	mphL	88.08	3003072	macrolide antibiotic	antibiotic inactivation	macrolide phosphotransferase (MPH)
BpQf-1GL001855	Strict	225	266.159	FosB	89.86	3000172	fosfomycin	antibiotic inactivation	fosfomycin thiol transferase
BpQf-1GL003287	Strict	475	483.026	Bla2	95.93	3004189	carbapenem; cephalosporin; penam	antibiotic inactivation	subclass B1 Bacillus anthracis Bla beta-lactamase
BpQf-1GL003553	Strict	1000	21.557	MCR-4.1	100	3004325	peptide antibiotic	antibiotic target alteration	MCR phosphoethanolamine transferase
