# Supplementary material for: Whole-Genome Analysis of Bacillus paranthracis Qf-1 Isolated from Mink (Neogale vison)
Source: Microorganisms. 2025 Sep 9;13(9):2106. doi: 10.3390/microorganisms13092106 (PMC12472461; doi:10.3390/microorganisms13092106)
Supplement: Supplementary file 1 [file microorganisms-13-02106-s001.zip › Table S4 the analysis of T3SS of BpQf-1.xlsx]

## Sheet: Table S4 BpQf-1.effectiveT3.lis
Gene_id	Description	Score	is secreted
BpQf-1GL000359	locus=Chromosome1:404680:406206:-	1.000000000000000	TRUE
BpQf-1GL000762	locus=Chromosome1:833694:833912:-	1.000000000000000	TRUE
BpQf-1GL000853	locus=Chromosome1:946429:946572:-	1.000000000000000	TRUE
BpQf-1GL001034	locus=Chromosome1:1113832:1114623:-	1.000000000000000	TRUE
BpQf-1GL001036	locus=Chromosome1:1115366:1115494:-	1.000000000000000	TRUE
BpQf-1GL001048	locus=Chromosome1:1127632:1127838:-	1.000000000000000	TRUE
BpQf-1GL001111	locus=Chromosome1:1188646:1189551:-	1.000000000000000	TRUE
BpQf-1GL001235	locus=Chromosome1:1305644:1306177:+	1.000000000000000	TRUE
BpQf-1GL001266	locus=Chromosome1:1326044:1326964:-	1.000000000000000	TRUE
BpQf-1GL001287	locus=Chromosome1:1342036:1342191:+	1.000000000000000	TRUE
BpQf-1GL001313	locus=Chromosome1:1365612:1365779:+	1.000000000000000	TRUE
BpQf-1GL001452	locus=Chromosome1:1497704:1498183:+	1.000000000000000	TRUE
BpQf-1GL001561	locus=Chromosome1:1608558:1609307:+	1.000000000000000	TRUE
BpQf-1GL001573	locus=Chromosome1:1615828:1616163:-	1.000000000000000	TRUE
BpQf-1GL001815	locus=Chromosome1:1868939:1869079:-	1.000000000000000	TRUE
BpQf-1GL001925	locus=Chromosome1:1955923:1957611:+	1.000000000000000	TRUE
BpQf-1GL002034	locus=Chromosome1:2079205:2081937:+	1.000000000000000	TRUE
BpQf-1GL002223	locus=Chromosome1:2265060:2265242:-	1.000000000000000	TRUE
BpQf-1GL002280	locus=Chromosome1:2311902:2312645:+	1.000000000000000	TRUE
BpQf-1GL002373	locus=Chromosome1:2390626:2390787:+	1.000000000000000	TRUE
BpQf-1GL002438	locus=Chromosome1:2452222:2452389:-	1.000000000000000	TRUE
BpQf-1GL002539	locus=Chromosome1:2563553:2563879:-	1.000000000000000	TRUE
BpQf-1GL002571	locus=Chromosome1:2595682:2597382:+	1.000000000000000	TRUE
BpQf-1GL002743	locus=Chromosome1:2750128:2750460:+	1.000000000000000	TRUE
BpQf-1GL002761	locus=Chromosome1:2764751:2765515:-	1.000000000000000	TRUE
BpQf-1GL002910	locus=Chromosome1:2907185:2907346:-	1.000000000000000	TRUE
BpQf-1GL003004	locus=Chromosome1:2992157:2992375:-	1.000000000000000	TRUE
BpQf-1GL003040	locus=Chromosome1:3027911:3028114:-	1.000000000000000	TRUE
BpQf-1GL003178	locus=Chromosome1:3163602:3164081:-	1.000000000000000	TRUE
BpQf-1GL003247	locus=Chromosome1:3230244:3230579:-	1.000000000000000	TRUE
BpQf-1GL003267	locus=Chromosome1:3243788:3243925:-	1.000000000000000	TRUE
BpQf-1GL003482	locus=Chromosome1:3455290:3456417:-	1.000000000000000	TRUE
BpQf-1GL003496	locus=Chromosome1:3468408:3474137:+	1.000000000000000	TRUE
BpQf-1GL003499	locus=Chromosome1:3477632:3478213:+	1.000000000000000	TRUE
BpQf-1GL003521	locus=Chromosome1:3497492:3499492:-	1.000000000000000	TRUE
BpQf-1GL003596	locus=Chromosome1:3569383:3570582:+	1.000000000000000	TRUE
BpQf-1GL003841	locus=Chromosome1:3823420:3823656:+	1.000000000000000	TRUE
BpQf-1GL003844	locus=Chromosome1:3827763:3828221:+	1.000000000000000	TRUE
BpQf-1GL004364	locus=Chromosome1:4303634:4304851:-	1.000000000000000	TRUE
BpQf-1GL004400	locus=Chromosome1:4343535:4344245:+	1.000000000000000	TRUE
BpQf-1GL004865	locus=Chromosome1:4780361:4782055:+	1.000000000000000	TRUE
BpQf-1GL004891	locus=Chromosome1:4808796:4809236:+	1.000000000000000	TRUE
BpQf-1GL004968	locus=Chromosome1:4880800:4881450:-	1.000000000000000	TRUE
BpQf-1GL005079	locus=Chromosome1:4994837:4998418:-	1.000000000000000	TRUE
BpQf-1GL005264	locus=Chromosome1:5192903:5194720:+	1.000000000000000	TRUE
BpQf-1GL005301	locus=Plasmid1:7953:8621:-	1.000000000000000	TRUE
BpQf-1GL000680	locus=Chromosome1:762810:763676:+	1.000000000000000	TRUE
BpQf-1GL001058	locus=Chromosome1:1135540:1137006:+	1.000000000000000	TRUE
BpQf-1GL004568	locus=Chromosome1:4496843:4497172:-	1.000000000000000	TRUE
BpQf-1GL004589	locus=Chromosome1:4517003:4517161:-	1.000000000000000	TRUE
BpQf-1GL005334	locus=Plasmid1:50983:51864:-	1.000000000000000	TRUE
BpQf-1GL002431	locus=Chromosome1:2446407:2447576:+	1.000000000000000	TRUE
BpQf-1GL002560	locus=Chromosome1:2583311:2583955:+	0.999999999999999	TRUE
BpQf-1GL005201	locus=Chromosome1:5124540:5124977:+	0.999999999999999	TRUE
BpQf-1GL003064	locus=Chromosome1:3052275:3054584:-	0.999999999999999	TRUE
BpQf-1GL001533	locus=Chromosome1:1582413:1582826:+	0.999999999999999	TRUE
BpQf-1GL002186	locus=Chromosome1:2225497:2232645:+	0.999999999999999	TRUE
BpQf-1GL000896	locus=Chromosome1:979258:979404:+	0.999999999999998	TRUE
BpQf-1GL000409	locus=Chromosome1:458669:458782:+	0.999999999999998	TRUE
BpQf-1GL003324	locus=Chromosome1:3295450:3295674:+	0.999999999999998	TRUE
BpQf-1GL000767	locus=Chromosome1:840059:841498:-	0.999999999999997	TRUE
BpQf-1GL000696	locus=Chromosome1:775568:775870:+	0.999999999999997	TRUE
BpQf-1GL002348	locus=Chromosome1:2366324:2366812:-	0.999999999999997	TRUE
BpQf-1GL000706	locus=Chromosome1:781041:782273:-	0.999999999999996	TRUE
BpQf-1GL000911	locus=Chromosome1:993036:993305:-	0.999999999999996	TRUE
BpQf-1GL002021	locus=Chromosome1:2058982:2062149:+	0.999999999999996	TRUE
BpQf-1GL002667	locus=Chromosome1:2685110:2685739:-	0.999999999999995	TRUE
BpQf-1GL001700	locus=Chromosome1:1744439:1744891:+	0.999999999999991	TRUE
BpQf-1GL005061	locus=Chromosome1:4975180:4975878:-	0.999999999999990	TRUE
BpQf-1GL004089	locus=Chromosome1:4036901:4037551:-	0.999999999999987	TRUE
BpQf-1GL001839	locus=Chromosome1:1888472:1889473:-	0.999999999999987	TRUE
BpQf-1GL004708	locus=Chromosome1:4621877:4622830:+	0.999999999999982	TRUE
BpQf-1GL000292	locus=Chromosome1:333357:333944:+	0.999999999999977	TRUE
BpQf-1GL000396	locus=Chromosome1:445949:446329:+	0.999999999999969	TRUE
BpQf-1GL000895	locus=Chromosome1:977608:978855:+	0.999999999999963	TRUE
BpQf-1GL000748	locus=Chromosome1:822526:822972:+	0.999999999999959	TRUE
BpQf-1GL001713	locus=Chromosome1:1755905:1757200:-	0.999999999999952	TRUE
BpQf-1GL003255	locus=Chromosome1:3234784:3235071:-	0.999999999999922	TRUE
BpQf-1GL002998	locus=Chromosome1:2987075:2987581:-	0.999999999999922	TRUE
BpQf-1GL000683	locus=Chromosome1:764894:765109:-	0.999999999999897	TRUE
BpQf-1GL005165	locus=Chromosome1:5080979:5081881:-	0.999999999999856	TRUE
BpQf-1GL001044	locus=Chromosome1:1126089:1126313:-	0.999999999999850	TRUE
BpQf-1GL003216	locus=Chromosome1:3201275:3202432:+	0.999999999999764	TRUE
BpQf-1GL002739	locus=Chromosome1:2745733:2746770:-	0.999999999999708	TRUE
BpQf-1GL002636	locus=Chromosome1:2654953:2655477:-	0.999999999999640	TRUE
BpQf-1GL001541	locus=Chromosome1:1589388:1589960:+	0.999999999999619	TRUE
BpQf-1GL002936	locus=Chromosome1:2931934:2932365:-	0.999999999999543	TRUE
BpQf-1GL005196	locus=Chromosome1:5119555:5120400:+	0.999999999999475	TRUE
BpQf-1GL000279	locus=Chromosome1:317357:318148:-	0.999999999999422	TRUE
BpQf-1GL003548	locus=Chromosome1:3522423:3523379:-	0.999999999999314	TRUE
BpQf-1GL003912	locus=Chromosome1:3890317:3890499:-	0.999999999999284	TRUE
BpQf-1GL002641	locus=Chromosome1:2658842:2659441:-	0.999999999999284	TRUE
BpQf-1GL001387	locus=Chromosome1:1440814:1442100:+	0.999999999999216	TRUE
BpQf-1GL001574	locus=Chromosome1:1616349:1616528:-	0.999999999999182	TRUE
BpQf-1GL001993	locus=Chromosome1:2027925:2028350:+	0.999999999999161	TRUE
BpQf-1GL000635	locus=Chromosome1:710462:710773:-	0.999999999998923	TRUE
BpQf-1GL004139	locus=Chromosome1:4083387:4084100:+	0.999999999997942	TRUE
BpQf-1GL004580	locus=Chromosome1:4505512:4505664:+	0.999999999997341	TRUE
BpQf-1GL002309	locus=Chromosome1:2335501:2335725:+	0.999999999996952	TRUE
BpQf-1GL002807	locus=Chromosome1:2804066:2804206:+	0.999999999996887	TRUE
BpQf-1GL001898	locus=Chromosome1:1938991:1940202:+	0.999999999996828	TRUE
BpQf-1GL003703	locus=Chromosome1:3691154:3692830:-	0.999999999996740	TRUE
BpQf-1GL005313	locus=Plasmid1:22870:24582:-	0.999999999996531	TRUE
BpQf-1GL001542	locus=Chromosome1:1589982:1591295:+	0.999999999996490	TRUE
BpQf-1GL002921	locus=Chromosome1:2921038:2921667:-	0.999999999996040	TRUE
BpQf-1GL001833	locus=Chromosome1:1884007:1884312:+	0.999999999996000	TRUE
BpQf-1GL002777	locus=Chromosome1:2780208:2780627:+	0.999999999995615	TRUE
BpQf-1GL002846	locus=Chromosome1:2838277:2839566:-	0.999999999995538	TRUE
BpQf-1GL000358	locus=Chromosome1:403235:404536:-	0.999999999994568	TRUE
BpQf-1GL004109	locus=Chromosome1:4054207:4055319:+	0.999999999994475	TRUE
BpQf-1GL005297	locus=Plasmid1:689:1456:-	0.999999999994358	TRUE
BpQf-1GL003007	locus=Chromosome1:2993966:2994178:-	0.999999999993968	TRUE
BpQf-1GL001572	locus=Chromosome1:1615225:1615761:-	0.999999999993513	TRUE
BpQf-1GL003787	locus=Chromosome1:3775107:3776105:-	0.999999999988990	TRUE
BpQf-1GL004515	locus=Chromosome1:4448478:4448612:+	0.999999999988880	TRUE
BpQf-1GL000420	locus=Chromosome1:470061:470795:+	0.999999999987346	TRUE
BpQf-1GL002934	locus=Chromosome1:2931090:2931479:-	0.999999999985716	TRUE
BpQf-1GL003581	locus=Chromosome1:3555659:3556255:+	0.999999999984192	TRUE
BpQf-1GL001908	locus=Chromosome1:1947795:1947908:+	0.999999999979292	TRUE
BpQf-1GL003239	locus=Chromosome1:3220325:3222346:-	0.999999999979042	TRUE
BpQf-1GL004392	locus=Chromosome1:4333989:4335002:+	0.999999999974833	TRUE
BpQf-1GL003017	locus=Chromosome1:3002105:3003238:+	0.999999999974714	TRUE
BpQf-1GL001534	locus=Chromosome1:1582858:1583142:+	0.999999999972228	TRUE
BpQf-1GL003340	locus=Chromosome1:3312494:3313960:+	0.999999999968521	TRUE
BpQf-1GL003784	locus=Chromosome1:3772871:3773308:-	0.999999999964039	TRUE
BpQf-1GL001528	locus=Chromosome1:1578704:1579567:+	0.999999999956941	TRUE
BpQf-1GL001322	locus=Chromosome1:1374537:1375130:+	0.999999999952764	TRUE
BpQf-1GL003082	locus=Chromosome1:3072987:3073577:+	0.999999999949287	TRUE
BpQf-1GL001928	locus=Chromosome1:1959542:1959925:+	0.999999999941301	TRUE
BpQf-1GL003793	locus=Chromosome1:3781322:3782248:-	0.999999999934680	TRUE
BpQf-1GL001540	locus=Chromosome1:1588251:1589384:+	0.999999999927640	TRUE
BpQf-1GL000307	locus=Chromosome1:349239:350258:+	0.999999999924584	TRUE
BpQf-1GL002780	locus=Chromosome1:2783709:2784416:-	0.999999999918533	TRUE
BpQf-1GL002652	locus=Chromosome1:2674151:2674453:-	0.999999999915444	TRUE
BpQf-1GL000842	locus=Chromosome1:935483:938452:+	0.999999999901309	TRUE
BpQf-1GL003889	locus=Chromosome1:3869856:3870515:+	0.999999999895846	TRUE
BpQf-1GL004453	locus=Chromosome1:4395672:4396499:+	0.999999999883509	TRUE
BpQf-1GL003355	locus=Chromosome1:3327429:3329984:-	0.999999999870038	TRUE
BpQf-1GL004496	locus=Chromosome1:4433651:4433938:+	0.999999999858020	TRUE
BpQf-1GL004601	locus=Chromosome1:4526396:4526512:+	0.999999999844384	TRUE
BpQf-1GL005027	locus=Chromosome1:4937583:4937963:+	0.999999999824367	TRUE
BpQf-1GL001098	locus=Chromosome1:1177052:1177945:-	0.999999999800299	TRUE
BpQf-1GL002601	locus=Chromosome1:2626076:2626342:+	0.999999999798469	TRUE
BpQf-1GL002084	locus=Chromosome1:2130181:2130540:+	0.999999999750299	TRUE
BpQf-1GL000563	locus=Chromosome1:633313:633540:+	0.999999999703479	TRUE
BpQf-1GL001608	locus=Chromosome1:1645650:1646309:+	0.999999999673728	TRUE
BpQf-1GL002443	locus=Chromosome1:2455100:2455270:+	0.999999999583909	TRUE
BpQf-1GL004429	locus=Chromosome1:4371161:4372468:-	0.999999999578600	TRUE
BpQf-1GL001732	locus=Chromosome1:1777205:1778176:-	0.999999999551616	TRUE
BpQf-1GL001530	locus=Chromosome1:1580987:1581355:+	0.999999999442392	TRUE
BpQf-1GL002356	locus=Chromosome1:2374501:2375085:-	0.999999999388813	TRUE
BpQf-1GL002228	locus=Chromosome1:2269113:2270588:+	0.999999999339911	TRUE
BpQf-1GL000807	locus=Chromosome1:889787:890836:+	0.999999999275147	TRUE
BpQf-1GL004231	locus=Chromosome1:4167604:4168242:-	0.999999999244237	TRUE
BpQf-1GL000948	locus=Chromosome1:1025615:1027063:+	0.999999999217267	TRUE
BpQf-1GL001340	locus=Chromosome1:1392930:1393706:-	0.999999998962600	TRUE
BpQf-1GL004347	locus=Chromosome1:4286477:4287361:-	0.999999998956195	TRUE
BpQf-1GL003547	locus=Chromosome1:3522253:3522387:+	0.999999998557691	TRUE
BpQf-1GL001159	locus=Chromosome1:1228795:1230714:-	0.999999998531543	TRUE
BpQf-1GL002820	locus=Chromosome1:2812753:2813247:-	0.999999998522401	TRUE
BpQf-1GL002319	locus=Chromosome1:2339620:2343408:+	0.999999998495662	TRUE
BpQf-1GL001968	locus=Chromosome1:1999133:1999900:-	0.999999998313797	TRUE
BpQf-1GL002402	locus=Chromosome1:2418361:2419062:+	0.999999998291970	TRUE
BpQf-1GL002699	locus=Chromosome1:2710307:2711002:-	0.999999998227698	TRUE
BpQf-1GL001174	locus=Chromosome1:1243355:1243561:+	0.999999998131646	TRUE
BpQf-1GL001176	locus=Chromosome1:1245153:1245767:+	0.999999997333056	TRUE
BpQf-1GL005129	locus=Chromosome1:5045703:5046314:+	0.999999997293431	TRUE
BpQf-1GL002586	locus=Chromosome1:2611552:2611857:-	0.999999997214632	TRUE
BpQf-1GL000675	locus=Chromosome1:758112:759251:-	0.999999996970228	TRUE
BpQf-1GL003549	locus=Chromosome1:3523436:3524458:+	0.999999996720937	TRUE
BpQf-1GL002546	locus=Chromosome1:2570655:2570921:+	0.999999996405148	TRUE
BpQf-1GL004255	locus=Chromosome1:4192498:4192674:-	0.999999995555415	TRUE
BpQf-1GL000868	locus=Chromosome1:956084:956359:-	0.999999995212960	TRUE
BpQf-1GL004517	locus=Chromosome1:4449011:4450009:-	0.999999994753484	TRUE
BpQf-1GL003451	locus=Chromosome1:3428549:3428812:-	0.999999994287481	TRUE
BpQf-1GL001749	locus=Chromosome1:1800517:1800957:+	0.999999994227762	TRUE
BpQf-1GL004460	locus=Chromosome1:4401288:4401800:+	0.999999993966183	TRUE
BpQf-1GL003219	locus=Chromosome1:3204032:3204493:+	0.999999993600478	TRUE
BpQf-1GL001924	locus=Chromosome1:1955149:1955859:+	0.999999992905387	TRUE
BpQf-1GL000393	locus=Chromosome1:444914:445042:+	0.999999991991436	TRUE
BpQf-1GL003371	locus=Chromosome1:3344664:3345284:-	0.999999990814525	TRUE
BpQf-1GL000457	locus=Chromosome1:504157:505254:+	0.999999989116611	TRUE
BpQf-1GL001981	locus=Chromosome1:2009503:2011191:+	0.999999987891676	TRUE
BpQf-1GL001479	locus=Chromosome1:1523908:1538961:-	0.999999985975613	TRUE
BpQf-1GL000773	locus=Chromosome1:848415:848618:-	0.999999985922238	TRUE
BpQf-1GL003937	locus=Chromosome1:3909652:3910323:+	0.999999985369200	TRUE
BpQf-1GL004381	locus=Chromosome1:4319336:4320106:-	0.999999985233297	TRUE
BpQf-1GL003449	locus=Chromosome1:3427586:3427735:+	0.999999984791477	TRUE
BpQf-1GL001548	locus=Chromosome1:1596355:1597521:-	0.999999983496597	TRUE
BpQf-1GL001808	locus=Chromosome1:1862728:1863570:+	0.999999983436170	TRUE
BpQf-1GL002888	locus=Chromosome1:2885916:2887340:+	0.999999982312040	TRUE
BpQf-1GL004632	locus=Chromosome1:4552771:4553088:-	0.999999981138286	TRUE
BpQf-1GL003442	locus=Chromosome1:3420169:3420303:-	0.999999980876331	TRUE
BpQf-1GL002185	locus=Chromosome1:2224578:2225465:+	0.999999977603563	TRUE
BpQf-1GL002508	locus=Chromosome1:2537089:2537382:+	0.999999972426208	TRUE
BpQf-1GL001546	locus=Chromosome1:1594272:1595219:+	0.999999972070667	TRUE
BpQf-1GL003551	locus=Chromosome1:3528438:3528662:-	0.999999970470574	TRUE
BpQf-1GL002931	locus=Chromosome1:2929302:2929499:-	0.999999969156432	TRUE
BpQf-1GL005074	locus=Chromosome1:4989465:4989908:+	0.999999966694288	TRUE
BpQf-1GL002887	locus=Chromosome1:2884898:2885647:-	0.999999963745385	TRUE
BpQf-1GL000237	locus=Chromosome1:250833:252209:+	0.999999959532737	TRUE
BpQf-1GL003930	locus=Chromosome1:3904996:3905415:+	0.999999956755220	TRUE
BpQf-1GL000008	locus=Chromosome1:13949:14950:-	0.999999954915939	TRUE
BpQf-1GL001251	locus=Chromosome1:1316797:1317117:+	0.999999953799057	TRUE
BpQf-1GL004550	locus=Chromosome1:4482447:4482878:-	0.999999953327381	TRUE
BpQf-1GL002482	locus=Chromosome1:2513172:2513318:+	0.999999952644192	TRUE
BpQf-1GL000315	locus=Chromosome1:355315:356772:+	0.999999951846176	TRUE
BpQf-1GL003765	locus=Chromosome1:3757900:3758262:-	0.999999949981534	TRUE
BpQf-1GL003222	locus=Chromosome1:3205752:3206300:-	0.999999944641260	TRUE
BpQf-1GL002459	locus=Chromosome1:2490257:2490892:+	0.999999939191091	TRUE
BpQf-1GL003917	locus=Chromosome1:3895107:3896579:-	0.999999937271262	TRUE
BpQf-1GL004447	locus=Chromosome1:4391097:4392410:-	0.999999935068654	TRUE
BpQf-1GL001654	locus=Chromosome1:1694565:1695809:+	0.999999933144602	TRUE
BpQf-1GL004611	locus=Chromosome1:4533451:4535028:+	0.999999932081451	TRUE
BpQf-1GL001662	locus=Chromosome1:1703799:1704782:-	0.999999930950934	TRUE
BpQf-1GL001677	locus=Chromosome1:1720258:1721211:-	0.999999928586697	TRUE
BpQf-1GL001037	locus=Chromosome1:1115863:1116048:-	0.999999922478674	TRUE
BpQf-1GL001485	locus=Chromosome1:1542365:1543237:-	0.999999920157858	TRUE
BpQf-1GL001071	locus=Chromosome1:1147877:1150477:+	0.999999916527003	TRUE
BpQf-1GL003441	locus=Chromosome1:3419872:3420069:-	0.999999914967634	TRUE
BpQf-1GL003254	locus=Chromosome1:3234317:3234739:+	0.999999910844771	TRUE
BpQf-1GL000323	locus=Chromosome1:365519:366748:-	0.999999905716226	TRUE
BpQf-1GL003651	locus=Chromosome1:3633584:3634783:-	0.999999901430966	TRUE
BpQf-1GL002564	locus=Chromosome1:2586248:2586826:+	0.999999898608642	TRUE
BpQf-1GL000841	locus=Chromosome1:934065:935483:+	0.999999898038911	TRUE
BpQf-1GL003750	locus=Chromosome1:3739528:3739641:+	0.999999894808176	TRUE
BpQf-1GL004299	locus=Chromosome1:4237880:4238677:-	0.999999889676024	TRUE
BpQf-1GL001321	locus=Chromosome1:1373388:1374524:+	0.999999884843237	TRUE
BpQf-1GL002861	locus=Chromosome1:2856530:2858134:-	0.999999874998143	TRUE
BpQf-1GL003168	locus=Chromosome1:3154242:3154817:-	0.999999873322484	TRUE
BpQf-1GL001521	locus=Chromosome1:1572496:1573812:+	0.999999873194537	TRUE
BpQf-1GL002484	locus=Chromosome1:2514030:2514590:+	0.999999868862367	TRUE
BpQf-1GL002568	locus=Chromosome1:2592822:2593985:+	0.999999868140197	TRUE
BpQf-1GL003438	locus=Chromosome1:3417705:3417995:+	0.999999865934248	TRUE
BpQf-1GL005053	locus=Chromosome1:4968760:4971516:+	0.999999858766310	TRUE
BpQf-1GL000274	locus=Chromosome1:308099:309028:-	0.999999858446045	TRUE
BpQf-1GL004075	locus=Chromosome1:4026490:4026876:-	0.999999858059020	TRUE
BpQf-1GL001161	locus=Chromosome1:1232232:1235099:-	0.999999853136445	TRUE
BpQf-1GL001124	locus=Chromosome1:1198891:1199091:+	0.999999841868282	TRUE
BpQf-1GL000462	locus=Chromosome1:506611:507141:+	0.999999829628688	TRUE
BpQf-1GL004206	locus=Chromosome1:4143354:4143476:+	0.999999828790344	TRUE
BpQf-1GL002968	locus=Chromosome1:2959820:2960401:+	0.999999822320211	TRUE
BpQf-1GL004788	locus=Chromosome1:4711399:4711704:-	0.999999822034642	TRUE
BpQf-1GL001977	locus=Chromosome1:2006344:2007471:+	0.999999821198429	TRUE
BpQf-1GL000077	locus=Chromosome1:92732:93193:+	0.999999807198504	TRUE
BpQf-1GL002756	locus=Chromosome1:2761239:2761565:-	0.999999744650593	TRUE
BpQf-1GL004758	locus=Chromosome1:4678950:4689161:-	0.999999727904352	TRUE
BpQf-1GL001218	locus=Chromosome1:1287502:1287654:+	0.999999716637410	TRUE
BpQf-1GL004185	locus=Chromosome1:4125446:4126279:-	0.999999714184248	TRUE
BpQf-1GL002911	locus=Chromosome1:2907709:2907834:+	0.999999708086587	TRUE
BpQf-1GL002157	locus=Chromosome1:2194443:2194682:-	0.999999672703274	TRUE
BpQf-1GL003633	locus=Chromosome1:3612357:3613070:-	0.999999665936989	TRUE
BpQf-1GL005060	locus=Chromosome1:4974495:4975163:-	0.999999656052016	TRUE
BpQf-1GL002863	locus=Chromosome1:2860475:2861521:-	0.999999605688427	TRUE
BpQf-1GL002616	locus=Chromosome1:2639663:2640028:-	0.999999596105358	TRUE
BpQf-1GL004398	locus=Chromosome1:4342458:4342676:+	0.999999577519837	TRUE
BpQf-1GL001207	locus=Chromosome1:1278242:1279504:-	0.999999572707525	TRUE
BpQf-1GL002296	locus=Chromosome1:2325577:2325729:+	0.999999534107866	TRUE
BpQf-1GL001436	locus=Chromosome1:1483330:1484178:+	0.999999524317508	TRUE
BpQf-1GL004155	locus=Chromosome1:4096639:4098783:-	0.999999516432885	TRUE
BpQf-1GL003066	locus=Chromosome1:3055517:3055735:-	0.999999481609630	TRUE
BpQf-1GL004539	locus=Chromosome1:4470200:4470478:+	0.999999419031852	TRUE
BpQf-1GL002020	locus=Chromosome1:2058469:2058627:-	0.999999414113084	TRUE
BpQf-1GL001064	locus=Chromosome1:1143638:1144447:-	0.999999407419733	TRUE
BpQf-1GL001175	locus=Chromosome1:1243780:1245003:+	0.999999338541878	TRUE
BpQf-1GL000410	locus=Chromosome1:458815:460740:-	0.999999303874195	TRUE
BpQf-1GL002006	locus=Chromosome1:2046989:2047234:+	0.999999264376322	TRUE
BpQf-1GL002007	locus=Chromosome1:2047360:2047626:+	0.999999264376322	TRUE
BpQf-1GL002008	locus=Chromosome1:2047663:2047929:+	0.999999264376322	TRUE
BpQf-1GL002009	locus=Chromosome1:2047966:2048211:+	0.999999264376322	TRUE
BpQf-1GL004176	locus=Chromosome1:4118155:4120236:-	0.999999251579200	TRUE
BpQf-1GL002584	locus=Chromosome1:2609545:2610351:+	0.999999229159678	TRUE
BpQf-1GL002651	locus=Chromosome1:2673178:2674032:+	0.999999174831071	TRUE
BpQf-1GL002512	locus=Chromosome1:2539718:2540299:-	0.999999138601741	TRUE
BpQf-1GL004016	locus=Chromosome1:3978731:3979849:-	0.999999047278820	TRUE
BpQf-1GL003846	locus=Chromosome1:3828975:3829103:-	0.999998974704469	TRUE
BpQf-1GL002360	locus=Chromosome1:2378658:2379182:-	0.999998974274822	TRUE
BpQf-1GL000615	locus=Chromosome1:690401:690604:+	0.999998874190231	TRUE
BpQf-1GL003859	locus=Chromosome1:3840969:3842132:+	0.999998665996909	TRUE
BpQf-1GL001291	locus=Chromosome1:1346624:1347091:+	0.999998624710961	TRUE
BpQf-1GL003902	locus=Chromosome1:3881825:3882673:-	0.999998536521808	TRUE
BpQf-1GL003995	locus=Chromosome1:3959548:3960207:-	0.999998480224307	TRUE
BpQf-1GL001895	locus=Chromosome1:1936818:1937090:-	0.999998454355794	TRUE
BpQf-1GL000647	locus=Chromosome1:723902:724624:-	0.999998447963473	TRUE
BpQf-1GL000062	locus=Chromosome1:69270:71108:+	0.999998394503918	TRUE
BpQf-1GL004857	locus=Chromosome1:4774097:4774540:+	0.999998237025644	TRUE
BpQf-1GL004081	locus=Chromosome1:4032070:4033752:+	0.999998169418498	TRUE
BpQf-1GL002110	locus=Chromosome1:2152165:2153166:+	0.999998094441432	TRUE
BpQf-1GL001182	locus=Chromosome1:1251749:1253116:+	0.999998088777208	TRUE
BpQf-1GL004791	locus=Chromosome1:4713250:4714065:+	0.999998012024733	TRUE
BpQf-1GL002158	locus=Chromosome1:2194868:2195203:+	0.999997929287415	TRUE
BpQf-1GL004063	locus=Chromosome1:4019913:4020890:+	0.999997738669990	TRUE
BpQf-1GL001382	locus=Chromosome1:1437086:1437649:+	0.999997651215710	TRUE
BpQf-1GL002547	locus=Chromosome1:2571274:2571438:+	0.999997525853486	TRUE
BpQf-1GL004471	locus=Chromosome1:4409616:4410809:-	0.999997440414721	TRUE
BpQf-1GL000414	locus=Chromosome1:463587:466349:-	0.999997149077911	TRUE
BpQf-1GL003094	locus=Chromosome1:3084891:3086336:-	0.999996754976513	TRUE
BpQf-1GL002781	locus=Chromosome1:2784435:2785145:-	0.999996175108972	TRUE
BpQf-1GL000539	locus=Chromosome1:607318:607866:-	0.999996133624094	TRUE
BpQf-1GL004679	locus=Chromosome1:4589016:4589726:-	0.999995942560992	TRUE
BpQf-1GL001217	locus=Chromosome1:1287018:1287353:-	0.999995911300694	TRUE
BpQf-1GL001767	locus=Chromosome1:1816991:1817434:+	0.999995760117296	TRUE
BpQf-1GL002750	locus=Chromosome1:2754992:2755216:+	0.999995495063680	TRUE
BpQf-1GL003526	locus=Chromosome1:3503370:3504953:+	0.999995069480471	TRUE
BpQf-1GL003887	locus=Chromosome1:3867191:3868378:+	0.999994564489285	TRUE
BpQf-1GL001649	locus=Chromosome1:1688921:1690150:-	0.999994451348632	TRUE
BpQf-1GL000900	locus=Chromosome1:983609:983860:-	0.999994400172149	TRUE
BpQf-1GL004991	locus=Chromosome1:4901581:4902447:-	0.999994276668163	TRUE
BpQf-1GL004734	locus=Chromosome1:4656720:4657493:+	0.999994018281757	TRUE
BpQf-1GL003084	locus=Chromosome1:3074730:3075203:-	0.999993598223343	TRUE
BpQf-1GL002856	locus=Chromosome1:2850971:2851486:+	0.999993220137554	TRUE
BpQf-1GL002734	locus=Chromosome1:2740307:2740672:-	0.999993171169474	TRUE
BpQf-1GL005257	locus=Chromosome1:5185678:5186079:+	0.999993135926141	TRUE
BpQf-1GL002385	locus=Chromosome1:2403177:2403368:+	0.999992932486671	TRUE
BpQf-1GL001055	locus=Chromosome1:1131692:1132246:-	0.999992823802574	TRUE
BpQf-1GL005251	locus=Chromosome1:5178346:5179647:+	0.999991057238627	TRUE
BpQf-1GL000867	locus=Chromosome1:955798:956031:+	0.999991000624950	TRUE
BpQf-1GL000734	locus=Chromosome1:808067:808411:+	0.999990991707665	TRUE
BpQf-1GL003816	locus=Chromosome1:3801313:3801705:+	0.999990724646346	TRUE
BpQf-1GL001402	locus=Chromosome1:1453962:1454222:+	0.999989556407077	TRUE
BpQf-1GL000765	locus=Chromosome1:836866:838065:-	0.999987729644251	TRUE
BpQf-1GL000487	locus=Chromosome1:542030:543205:+	0.999986247071304	TRUE
BpQf-1GL003425	locus=Chromosome1:3400337:3401230:-	0.999984739734851	TRUE
BpQf-1GL004956	locus=Chromosome1:4870501:4870707:+	0.999983841455875	TRUE
BpQf-1GL000655	locus=Chromosome1:739605:740756:+	0.999983325903753	TRUE
BpQf-1GL002398	locus=Chromosome1:2415166:2415279:+	0.999982909436646	TRUE
BpQf-1GL002391	locus=Chromosome1:2407734:2409941:+	0.999982830997638	TRUE
BpQf-1GL000775	locus=Chromosome1:849237:850718:-	0.999982591202168	TRUE
BpQf-1GL001735	locus=Chromosome1:1782071:1783765:+	0.999982457581401	TRUE
BpQf-1GL001615	locus=Chromosome1:1653362:1654060:-	0.999982134197804	TRUE
BpQf-1GL000889	locus=Chromosome1:973033:973188:-	0.999981880730249	TRUE
BpQf-1GL003935	locus=Chromosome1:3908917:3909078:+	0.999980431466825	TRUE
BpQf-1GL003464	locus=Chromosome1:3438586:3439437:-	0.999980156780415	TRUE
BpQf-1GL000033	locus=Chromosome1:39527:40402:+	0.999979906258092	TRUE
BpQf-1GL000006	locus=Chromosome1:6190:8661:+	0.999979663948955	TRUE
BpQf-1GL001708	locus=Chromosome1:1751245:1752375:+	0.999977739235185	TRUE
BpQf-1GL003235	locus=Chromosome1:3216648:3217499:-	0.999977656511256	TRUE
BpQf-1GL001897	locus=Chromosome1:1937729:1938607:-	0.999977540263127	TRUE
BpQf-1GL004209	locus=Chromosome1:4147930:4149684:+	0.999972978940959	TRUE
BpQf-1GL003352	locus=Chromosome1:3323926:3325266:-	0.999972341635840	TRUE
BpQf-1GL000782	locus=Chromosome1:856864:857622:+	0.999971501983226	TRUE
BpQf-1GL002387	locus=Chromosome1:2404376:2404900:-	0.999971401744897	TRUE
BpQf-1GL002824	locus=Chromosome1:2815604:2816407:-	0.999970756056243	TRUE
BpQf-1GL001299	locus=Chromosome1:1353140:1354642:+	0.999970123377909	TRUE
BpQf-1GL003468	locus=Chromosome1:3441451:3442263:+	0.999968597640325	TRUE
BpQf-1GL003162	locus=Chromosome1:3148618:3149175:-	0.999967877141185	TRUE
BpQf-1GL005058	locus=Chromosome1:4973245:4973751:+	0.999967367057720	TRUE
BpQf-1GL000774	locus=Chromosome1:849095:849220:+	0.999965520523912	TRUE
BpQf-1GL003021	locus=Chromosome1:3009308:3010243:-	0.999962764307336	TRUE
BpQf-1GL001416	locus=Chromosome1:1467151:1467687:+	0.999961778329335	TRUE
BpQf-1GL000971	locus=Chromosome1:1044617:1044997:+	0.999959201645819	TRUE
BpQf-1GL002480	locus=Chromosome1:2509287:2510828:+	0.999958859563292	TRUE
BpQf-1GL002308	locus=Chromosome1:2334327:2335451:+	0.999958685101645	TRUE
BpQf-1GL002436	locus=Chromosome1:2450908:2451537:+	0.999953580512453	TRUE
BpQf-1GL001318	locus=Chromosome1:1370768:1372117:+	0.999953033499593	TRUE
BpQf-1GL000459	locus=Chromosome1:505623:505919:+	0.999951847905977	TRUE
BpQf-1GL004641	locus=Chromosome1:4557873:4558346:-	0.999948655366892	TRUE
BpQf-1GL005221	locus=Chromosome1:5141968:5143539:-	0.999948565462412	TRUE
BpQf-1GL004970	locus=Chromosome1:4882355:4883359:-	0.999945744828960	TRUE
BpQf-1GL001717	locus=Chromosome1:1762447:1762809:+	0.999945093294243	TRUE
BpQf-1GL002066	locus=Chromosome1:2111548:2112495:+	0.999944652495330	TRUE
BpQf-1GL001233	locus=Chromosome1:1303205:1303651:+	0.999943918409382	TRUE
BpQf-1GL001600	locus=Chromosome1:1639139:1640038:+	0.999943530573360	TRUE
BpQf-1GL004860	locus=Chromosome1:4776040:4777482:+	0.999938941555248	TRUE
BpQf-1GL002613	locus=Chromosome1:2635961:2636356:+	0.999938926791612	TRUE
BpQf-1GL000103	locus=Chromosome1:121367:121789:+	0.999936786973460	TRUE
BpQf-1GL003988	locus=Chromosome1:3953022:3954248:-	0.999934391714104	TRUE
BpQf-1GL004474	locus=Chromosome1:4412930:4413325:-	0.999934314329372	TRUE
BpQf-1GL005036	locus=Chromosome1:4948936:4950594:-	0.999917887887477	TRUE
BpQf-1GL004798	locus=Chromosome1:4719871:4720503:-	0.999916075030880	TRUE
BpQf-1GL002953	locus=Chromosome1:2945064:2945735:-	0.999910356485027	TRUE
BpQf-1GL003601	locus=Chromosome1:3573048:3573326:-	0.999908973020043	TRUE
BpQf-1GL003539	locus=Chromosome1:3515125:3515706:-	0.999908591488525	TRUE
BpQf-1GL003974	locus=Chromosome1:3939279:3940466:-	0.999904299387832	TRUE
BpQf-1GL002996	locus=Chromosome1:2985015:2985857:+	0.999901867664214	TRUE
BpQf-1GL003201	locus=Chromosome1:3184828:3186018:-	0.999901833786529	TRUE
BpQf-1GL003310	locus=Chromosome1:3284197:3285387:-	0.999901833786529	TRUE
BpQf-1GL004737	locus=Chromosome1:4659246:4660436:+	0.999901833786529	TRUE
BpQf-1GL004803	locus=Chromosome1:4724429:4725619:-	0.999901833786529	TRUE
BpQf-1GL000659	locus=Chromosome1:743778:744527:+	0.999901479731358	TRUE
BpQf-1GL004736	locus=Chromosome1:4657892:4659043:+	0.999897895635037	TRUE
BpQf-1GL000111	locus=Chromosome1:128222:129052:+	0.999891965843203	TRUE
BpQf-1GL001538	locus=Chromosome1:1586442:1587731:+	0.999886990958155	TRUE
BpQf-1GL003152	locus=Chromosome1:3140652:3140885:-	0.999885546842720	TRUE
BpQf-1GL002620	locus=Chromosome1:2642671:2643192:-	0.999884307024430	TRUE
BpQf-1GL004548	locus=Chromosome1:4480688:4482091:+	0.999882045625624	TRUE
BpQf-1GL004683	locus=Chromosome1:4592952:4593068:-	0.999881891191686	TRUE
BpQf-1GL003842	locus=Chromosome1:3823830:3825938:-	0.999876861988306	TRUE
BpQf-1GL000476	locus=Chromosome1:528311:528784:+	0.999873437714337	TRUE
BpQf-1GL000035	locus=Chromosome1:41198:43180:+	0.999871011853722	TRUE
BpQf-1GL002379	locus=Chromosome1:2396348:2396677:-	0.999863224862154	TRUE
BpQf-1GL004590	locus=Chromosome1:4517168:4517452:-	0.999855241827766	TRUE
BpQf-1GL003920	locus=Chromosome1:3897495:3898505:-	0.999845444522621	TRUE
BpQf-1GL000929	locus=Chromosome1:1007797:1008741:+	0.999837548375016	TRUE
BpQf-1GL001987	locus=Chromosome1:2021278:2023575:+	0.999837303431642	TRUE
BpQf-1GL003777	locus=Chromosome1:3768986:3769477:-	0.999823508360637	TRUE
BpQf-1GL000325	locus=Chromosome1:368099:369202:-	0.999823162343025	TRUE
BpQf-1GL001080	locus=Chromosome1:1157383:1158372:-	0.999818034813739	TRUE
BpQf-1GL003990	locus=Chromosome1:3955519:3955704:+	0.999798816142991	TRUE
BpQf-1GL001529	locus=Chromosome1:1579588:1580964:+	0.999796815075550	TRUE
BpQf-1GL001062	locus=Chromosome1:1142004:1142495:-	0.999794568466154	TRUE
BpQf-1GL003054	locus=Chromosome1:3042145:3042561:-	0.999792991889481	TRUE
BpQf-1GL001545	locus=Chromosome1:1592550:1593458:+	0.999791915235824	TRUE
BpQf-1GL002786	locus=Chromosome1:2789775:2790629:-	0.999789882867177	TRUE
BpQf-1GL005218	locus=Chromosome1:5139751:5140422:+	0.999774179455849	TRUE
BpQf-1GL002151	locus=Chromosome1:2189282:2189683:+	0.999773905948157	TRUE
BpQf-1GL000044	locus=Chromosome1:49585:49968:+	0.999757437921081	TRUE
BpQf-1GL000404	locus=Chromosome1:453460:456126:-	0.999752284006354	TRUE
BpQf-1GL001047	locus=Chromosome1:1126950:1127564:-	0.999739350251466	TRUE
BpQf-1GL002866	locus=Chromosome1:2865206:2865514:+	0.999731760987160	TRUE
BpQf-1GL002211	locus=Chromosome1:2255084:2255965:+	0.999728868667836	TRUE
BpQf-1GL004012	locus=Chromosome1:3973944:3975263:-	0.999690083235621	TRUE
BpQf-1GL004824	locus=Chromosome1:4742149:4742334:-	0.999681611588201	TRUE
BpQf-1GL002566	locus=Chromosome1:2588347:2590119:+	0.999659506964813	TRUE
BpQf-1GL000926	locus=Chromosome1:1004584:1004766:+	0.999626850643776	TRUE
BpQf-1GL003245	locus=Chromosome1:3227165:3228484:-	0.999620835604673	TRUE
BpQf-1GL004918	locus=Chromosome1:4831559:4835992:-	0.999593916406660	TRUE
BpQf-1GL003931	locus=Chromosome1:3905390:3906262:+	0.999581825689476	TRUE
BpQf-1GL003174	locus=Chromosome1:3157865:3159517:-	0.999506722365919	TRUE
BpQf-1GL002342	locus=Chromosome1:2360460:2361923:+	0.999490552842664	TRUE
BpQf-1GL002411	locus=Chromosome1:2424443:2424829:-	0.999435213942955	TRUE
BpQf-1GL001792	locus=Chromosome1:1844687:1845580:+	0.999427028344234	TRUE
BpQf-1GL003142	locus=Chromosome1:3131233:3131985:-	0.999418677930808	TRUE
BpQf-1GL000667	locus=Chromosome1:750021:750842:+	0.999412120820893	TRUE
BpQf-1GL002604	locus=Chromosome1:2627493:2627636:+	0.999402364446607	TRUE
BpQf-1GL003273	locus=Chromosome1:3252091:3252852:-	0.999376311024140	TRUE
BpQf-1GL000757	locus=Chromosome1:828861:829214:-	0.999372411197779	TRUE
BpQf-1GL005035	locus=Chromosome1:4946876:4948636:-	0.999351615920091	TRUE
BpQf-1GL005228	locus=Chromosome1:5150291:5150455:+	0.999339873168818	TRUE
BpQf-1GL001210	locus=Chromosome1:1280554:1281078:-	0.999303777998768	TRUE
BpQf-1GL001084	locus=Chromosome1:1162156:1163172:+	0.999301616512540	TRUE
BpQf-1GL002597	locus=Chromosome1:2622586:2623116:+	0.999294611451036	TRUE
BpQf-1GL003408	locus=Chromosome1:3378955:3382317:-	0.999283464361702	TRUE
BpQf-1GL002254	locus=Chromosome1:2294941:2295669:+	0.999254848416151	TRUE
BpQf-1GL002042	locus=Chromosome1:2089272:2089829:+	0.999205892031094	TRUE
BpQf-1GL000872	locus=Chromosome1:958628:959071:-	0.999154555375189	TRUE
BpQf-1GL003620	locus=Chromosome1:3599729:3601486:-	0.999144842915439	TRUE
BpQf-1GL001547	locus=Chromosome1:1595315:1596115:-	0.999142102277655	TRUE
BpQf-1GL003440	locus=Chromosome1:3418551:3419843:+	0.999053681409240	TRUE
BpQf-1GL004399	locus=Chromosome1:4342757:4343395:+	0.999049261693295	TRUE
BpQf-1GL004567	locus=Chromosome1:4493937:4496681:-	0.998984316022619	TRUE
BpQf-1GL001127	locus=Chromosome1:1200454:1202520:-	0.998863855016250	TRUE
BpQf-1GL000865	locus=Chromosome1:954906:955070:+	0.998740745645458	TRUE
BpQf-1GL004579	locus=Chromosome1:4504560:4505444:-	0.998671175154668	TRUE
BpQf-1GL002741	locus=Chromosome1:2748123:2749784:+	0.998669994652277	TRUE
BpQf-1GL000189	locus=Chromosome1:204833:205837:+	0.998657307117591	TRUE
BpQf-1GL001759	locus=Chromosome1:1811206:1811979:+	0.998637136446255	TRUE
BpQf-1GL003800	locus=Chromosome1:3791376:3791909:-	0.998563362598417	TRUE
BpQf-1GL003121	locus=Chromosome1:3110798:3111526:-	0.998531039036659	TRUE
BpQf-1GL004781	locus=Chromosome1:4706255:4706836:+	0.998479530871070	TRUE
BpQf-1GL002169	locus=Chromosome1:2207825:2209285:+	0.998479059436227	TRUE
BpQf-1GL001855	locus=Chromosome1:1904023:1904439:+	0.998473087481132	TRUE
BpQf-1GL001666	locus=Chromosome1:1709160:1710371:+	0.998415115098741	TRUE
BpQf-1GL003351	locus=Chromosome1:3322884:3323696:-	0.998408806708293	TRUE
BpQf-1GL004315	locus=Chromosome1:4255291:4256124:-	0.998308028537968	TRUE
BpQf-1GL002141	locus=Chromosome1:2183290:2183898:-	0.998063269934910	TRUE
BpQf-1GL004787	locus=Chromosome1:4710856:4711353:+	0.997986397941024	TRUE
BpQf-1GL004177	locus=Chromosome1:4120491:4121057:-	0.997772951367949	TRUE
BpQf-1GL003720	locus=Chromosome1:3708152:3709015:-	0.997730865016357	TRUE
BpQf-1GL001550	locus=Chromosome1:1598933:1600090:+	0.997719405752478	TRUE
BpQf-1GL005212	locus=Chromosome1:5133127:5134104:-	0.997539258901056	TRUE
BpQf-1GL003571	locus=Chromosome1:3547150:3548085:-	0.997469325409421	TRUE
BpQf-1GL002191	locus=Chromosome1:2235707:2235979:-	0.997319912104348	TRUE
BpQf-1GL004709	locus=Chromosome1:4622940:4623671:+	0.997269489058465	TRUE
BpQf-1GL000454	locus=Chromosome1:502456:502614:-	0.997267923175352	TRUE
BpQf-1GL003594	locus=Chromosome1:3567220:3568032:-	0.997196180990017	TRUE
BpQf-1GL003423	locus=Chromosome1:3398631:3399056:+	0.997189017112748	TRUE
BpQf-1GL001592	locus=Chromosome1:1631462:1632322:-	0.996937344433339	TRUE
BpQf-1GL002914	locus=Chromosome1:2912184:2913206:-	0.996928008113606	TRUE
BpQf-1GL004363	locus=Chromosome1:4301610:4303301:-	0.996898759681693	TRUE
BpQf-1GL002499	locus=Chromosome1:2527182:2530352:+	0.996888247772534	TRUE
BpQf-1GL003319	locus=Chromosome1:3290964:3291668:-	0.996848049418552	TRUE
BpQf-1GL000529	locus=Chromosome1:594190:596073:+	0.996802528023805	TRUE
BpQf-1GL000086	locus=Chromosome1:102622:104097:+	0.996785834802307	TRUE
BpQf-1GL000592	locus=Chromosome1:664099:665004:-	0.996677675067635	TRUE
BpQf-1GL000662	locus=Chromosome1:746282:746908:+	0.996677038202140	TRUE
BpQf-1GL003976	locus=Chromosome1:3941160:3942557:-	0.996673356070871	TRUE
BpQf-1GL002860	locus=Chromosome1:2855694:2856485:-	0.996657090075939	TRUE
BpQf-1GL002497	locus=Chromosome1:2525798:2526535:+	0.996486435464699	TRUE
BpQf-1GL004544	locus=Chromosome1:4476249:4476422:+	0.996208603239693	TRUE
BpQf-1GL003261	locus=Chromosome1:3238061:3238960:-	0.996132683260402	TRUE
BpQf-1GL001958	locus=Chromosome1:1990951:1991658:-	0.996128527989691	TRUE
BpQf-1GL000403	locus=Chromosome1:452342:453424:+	0.996053786858813	TRUE
BpQf-1GL000282	locus=Chromosome1:323309:323443:+	0.995948654973747	TRUE
BpQf-1GL000347	locus=Chromosome1:394655:395023:-	0.995942453977494	TRUE
BpQf-1GL001537	locus=Chromosome1:1585744:1586430:+	0.995922822787994	TRUE
BpQf-1GL002320	locus=Chromosome1:2343421:2344932:+	0.995821848187135	TRUE
BpQf-1GL001510	locus=Chromosome1:1563330:1564256:-	0.995737174616760	TRUE
BpQf-1GL000177	locus=Chromosome1:192635:193303:-	0.995694080568213	TRUE
BpQf-1GL002295	locus=Chromosome1:2324642:2325580:+	0.995649579070101	TRUE
BpQf-1GL003025	locus=Chromosome1:3012639:3012773:+	0.995608445985944	TRUE
BpQf-1GL000723	locus=Chromosome1:800661:801596:+	0.995495509831180	TRUE
BpQf-1GL000613	locus=Chromosome1:687756:689069:+	0.995375391249887	TRUE
BpQf-1GL002799	locus=Chromosome1:2798984:2799340:+	0.995225708327685	TRUE
BpQf-1GL002444	locus=Chromosome1:2455310:2455762:+	0.995149523866840	TRUE
BpQf-1GL004110	locus=Chromosome1:4055316:4056479:+	0.995103489919535	TRUE
BpQf-1GL002628	locus=Chromosome1:2648177:2649607:-	0.994908824297910	TRUE
BpQf-1GL002618	locus=Chromosome1:2641679:2642074:+	0.994728953250005	TRUE
BpQf-1GL004131	locus=Chromosome1:4075976:4077088:+	0.994562687427918	TRUE
BpQf-1GL001733	locus=Chromosome1:1778409:1779692:+	0.994236083957443	TRUE
BpQf-1GL002818	locus=Chromosome1:2810998:2811834:-	0.994202147524442	TRUE
BpQf-1GL003220	locus=Chromosome1:3204970:3205332:-	0.994022243682649	TRUE
BpQf-1GL001520	locus=Chromosome1:1570784:1572421:+	0.994014239645785	TRUE
BpQf-1GL003666	locus=Chromosome1:3652986:3654686:-	0.993641409243049	TRUE
BpQf-1GL005146	locus=Chromosome1:5060907:5061431:+	0.993541256753866	TRUE
BpQf-1GL004996	locus=Chromosome1:4905221:4905340:-	0.993431693194022	TRUE
BpQf-1GL001042	locus=Chromosome1:1122027:1125752:+	0.993430672157123	TRUE
BpQf-1GL002787	locus=Chromosome1:2790728:2790862:-	0.993391551407291	TRUE
BpQf-1GL001858	locus=Chromosome1:1905141:1905623:+	0.993243963224971	TRUE
BpQf-1GL004838	locus=Chromosome1:4756138:4756896:+	0.993215245445195	TRUE
BpQf-1GL004083	locus=Chromosome1:4034569:4034700:-	0.993190803536380	TRUE
BpQf-1GL004620	locus=Chromosome1:4542670:4543350:+	0.993142998265981	TRUE
BpQf-1GL001831	locus=Chromosome1:1880577:1881626:+	0.992721587498305	TRUE
BpQf-1GL001830	locus=Chromosome1:1880008:1880397:+	0.992096386128051	TRUE
BpQf-1GL001323	locus=Chromosome1:1375142:1376764:+	0.991972317377597	TRUE
BpQf-1GL004106	locus=Chromosome1:4047313:4048371:-	0.991861033179961	TRUE
BpQf-1GL001522	locus=Chromosome1:1573840:1574556:+	0.991535821138562	TRUE
BpQf-1GL003354	locus=Chromosome1:3326279:3327409:-	0.991269489411241	TRUE
BpQf-1GL003050	locus=Chromosome1:3038338:3039060:-	0.990927217507078	TRUE
BpQf-1GL004757	locus=Chromosome1:4677836:4678831:+	0.990735289698864	TRUE
BpQf-1GL002149	locus=Chromosome1:2188776:2189027:+	0.990336855787895	TRUE
BpQf-1GL004294	locus=Chromosome1:4233857:4234201:-	0.990326207577069	TRUE
BpQf-1GL004574	locus=Chromosome1:4500148:4501545:+	0.989872387868853	TRUE
BpQf-1GL004003	locus=Chromosome1:3966623:3967183:-	0.989791539681844	TRUE
BpQf-1GL002990	locus=Chromosome1:2977520:2978035:-	0.989569282017566	TRUE
BpQf-1GL000183	locus=Chromosome1:198825:199319:+	0.989512292791489	TRUE
BpQf-1GL003566	locus=Chromosome1:3542770:3543051:+	0.989037778884809	TRUE
BpQf-1GL001614	locus=Chromosome1:1651745:1653154:+	0.988926489616389	TRUE
BpQf-1GL002615	locus=Chromosome1:2637949:2639616:-	0.987753315168468	TRUE
BpQf-1GL000930	locus=Chromosome1:1008786:1009763:+	0.987420589471982	TRUE
BpQf-1GL001096	locus=Chromosome1:1174703:1176529:+	0.987334047757211	TRUE
BpQf-1GL003575	locus=Chromosome1:3549760:3550521:-	0.987090176204940	TRUE
BpQf-1GL002359	locus=Chromosome1:2376930:2378039:+	0.987041411535139	TRUE
BpQf-1GL002479	locus=Chromosome1:2508496:2509284:+	0.986689110762219	TRUE
BpQf-1GL000658	locus=Chromosome1:743114:743809:+	0.986665086922632	TRUE
BpQf-1GL003030	locus=Chromosome1:3017395:3018927:-	0.985273813195122	TRUE
BpQf-1GL003626	locus=Chromosome1:3606800:3607423:-	0.985069196130385	TRUE
BpQf-1GL003403	locus=Chromosome1:3371560:3374487:-	0.985034629472829	TRUE
BpQf-1GL002626	locus=Chromosome1:2646833:2647396:-	0.984964847556824	TRUE
BpQf-1GL001859	locus=Chromosome1:1905668:1906372:-	0.984642575365096	TRUE
BpQf-1GL003618	locus=Chromosome1:3596918:3598447:-	0.984334672388537	TRUE
BpQf-1GL003927	locus=Chromosome1:3902677:3903117:-	0.983580801188632	TRUE
BpQf-1GL000421	locus=Chromosome1:470830:471957:-	0.983269559424398	TRUE
BpQf-1GL005309	locus=Plasmid1:17805:18620:+	0.983234956857363	TRUE
BpQf-1GL002454	locus=Chromosome1:2468049:2475683:+	0.982701344724774	TRUE
BpQf-1GL000810	locus=Chromosome1:894096:894743:-	0.982486541466638	TRUE
BpQf-1GL002544	locus=Chromosome1:2569269:2569985:+	0.982364382724776	TRUE
BpQf-1GL005236	locus=Chromosome1:5158852:5160306:+	0.982045847843286	TRUE
BpQf-1GL002068	locus=Chromosome1:2112957:2114414:-	0.981957474481156	TRUE
BpQf-1GL003117	locus=Chromosome1:3106758:3107276:+	0.980931220260390	TRUE
BpQf-1GL004218	locus=Chromosome1:4154196:4154966:-	0.980664084663187	TRUE
BpQf-1GL000261	locus=Chromosome1:282832:282984:-	0.980377828824247	TRUE
BpQf-1GL005180	locus=Chromosome1:5104416:5105243:-	0.980144860198358	TRUE
BpQf-1GL004843	locus=Chromosome1:4762464:4764011:-	0.979736987946675	TRUE
BpQf-1GL002292	locus=Chromosome1:2323226:2323651:+	0.979219234870633	TRUE
BpQf-1GL000571	locus=Chromosome1:642921:644027:-	0.978740563647523	TRUE
BpQf-1GL000532	locus=Chromosome1:599155:599343:+	0.978282256195444	TRUE
BpQf-1GL005017	locus=Chromosome1:4928569:4928892:-	0.977342652125245	TRUE
BpQf-1GL004525	locus=Chromosome1:4455828:4456088:+	0.977335845923526	TRUE
BpQf-1GL002059	locus=Chromosome1:2106499:2107026:-	0.976978725436322	TRUE
BpQf-1GL001045	locus=Chromosome1:1126347:1126733:-	0.976592303973481	TRUE
BpQf-1GL003564	locus=Chromosome1:3540731:3541546:-	0.976078245541620	TRUE
BpQf-1GL004125	locus=Chromosome1:4068605:4069522:-	0.975854505095452	TRUE
BpQf-1GL003778	locus=Chromosome1:3769474:3770040:-	0.975395427855239	TRUE
BpQf-1GL002496	locus=Chromosome1:2525101:2525661:+	0.975385597572140	TRUE
BpQf-1GL002189	locus=Chromosome1:2234342:2235091:+	0.974978448421373	TRUE
BpQf-1GL003171	locus=Chromosome1:3156061:3156252:+	0.974254946031937	TRUE
BpQf-1GL002712	locus=Chromosome1:2719352:2720158:-	0.973961834972107	TRUE
BpQf-1GL002788	locus=Chromosome1:2790840:2791244:-	0.973872402034017	TRUE
BpQf-1GL002430	locus=Chromosome1:2445606:2446172:+	0.972927614629273	TRUE
BpQf-1GL003029	locus=Chromosome1:3014771:3017395:-	0.972690742469882	TRUE
BpQf-1GL002415	locus=Chromosome1:2427152:2427316:-	0.972584926215894	TRUE
BpQf-1GL000564	locus=Chromosome1:633550:633885:+	0.971604123508429	TRUE
BpQf-1GL000919	locus=Chromosome1:997867:998052:-	0.970737823805785	TRUE
BpQf-1GL003747	locus=Chromosome1:3737613:3738287:-	0.969158768969311	TRUE
BpQf-1GL003556	locus=Chromosome1:3533278:3534189:-	0.969033240580692	TRUE
BpQf-1GL000688	locus=Chromosome1:767120:768229:-	0.968836519201517	TRUE
BpQf-1GL002509	locus=Chromosome1:2537464:2537790:-	0.968562613284956	TRUE
BpQf-1GL003295	locus=Chromosome1:3271156:3271848:-	0.967908845934647	TRUE
BpQf-1GL002598	locus=Chromosome1:2623161:2624546:-	0.967136408004746	TRUE
BpQf-1GL001194	locus=Chromosome1:1264983:1266395:-	0.966139031185955	TRUE
BpQf-1GL004223	locus=Chromosome1:4160356:4161489:-	0.966068343515790	TRUE
BpQf-1GL002457	locus=Chromosome1:2488200:2488928:+	0.965889649694122	TRUE
BpQf-1GL004805	locus=Chromosome1:4727432:4727863:-	0.965797771299948	TRUE
BpQf-1GL000823	locus=Chromosome1:905201:905884:+	0.964043028243901	TRUE
BpQf-1GL003900	locus=Chromosome1:3879024:3879287:-	0.963337911013877	TRUE
BpQf-1GL002650	locus=Chromosome1:2671349:2672728:+	0.962986330188840	TRUE
BpQf-1GL000205	locus=Chromosome1:221533:222399:-	0.956939424341470	TRUE
BpQf-1GL003996	locus=Chromosome1:3960253:3960369:-	0.953857297574645	TRUE
BpQf-1GL000078	locus=Chromosome1:93367:93915:+	0.952969570148787	TRUE
BpQf-1GL001434	locus=Chromosome1:1481699:1481986:-	0.952448217408549	TRUE
BpQf-1GL000666	locus=Chromosome1:748995:750014:+	0.951204558454702	TRUE
BpQf-1GL000548	locus=Chromosome1:616571:618190:-	0.951095941232403	TRUE
