# Supplementary material for: Whole-Genome Analysis of Bacillus paranthracis Qf-1 Isolated from Mink (Neogale vison)
Source: Microorganisms. 2025 Sep 9;13(9):2106. doi: 10.3390/microorganisms13092106 (PMC12472461; doi:10.3390/microorganisms13092106)
Supplement: Supplementary file 1 [file microorganisms-13-02106-s001.zip › Table S5 the analysis of unique gene of BpQf-1.xlsx]

## Sheet: Table S5 The unique gene of BpQ
Gene_id	Identity	E_value	GI_number	Subject_Number	Taxid	Genome_name	Code	Subject_length	Subject_start	Subject_end	Membership_class	COG_id	Anno	Class_id	ClassFunction
[BpQf-1]_BpQf-1GL000162	47.7	2.4e-182	WP_011735761_1	PPRO_RS09325	338966	GCF_000015045.1	DELTAPROTEOBACTERIA	703	1	703	1	COG3593	Predicted ATP-dependent endonuclease of the OLD family, contains P-loop ATPase and TOPRIM domains	L	Replication, recombination and repair
[BpQf-1]_BpQf-1GL000163	42.2	3.4e-137	WP_011735760_1	PPRO_RS09320	338966	GCF_000015045.1	DELTAPROTEOBACTERIA	591	1	591	0	COG0210	Superfamily I DNA or RNA helicase	L	Replication, recombination and repair
[BpQf-1]_BpQf-1GL000473	53.9	1.0e-122	WP_015256414_1	THECO_RS17850	717605	GCF_000227705.2	BACILLI	430	1	313	1	COG3344	Retron-type reverse transcriptase	X	Mobilome: prophages, transposons
[BpQf-1]_BpQf-1GL000796	48.5	3.5e-84	NP_844238_1	BA_1817	198094	GCF_000007845.1	BACILLI	414	169	414	1	COG0860	N-acetylmuramoyl-L-alanine amidase	M	Cell wall/membrane/envelope biogenesis
[BpQf-1]_BpQf-1GL000810	61.5	3.4e-63	WP_013624052_1	SGLY_RS04215	645991	GCF_000190635.1	CLOSTRIDIA	214	1	214	2	COG1131	ABC-type multidrug transport system, ATPase component	V	Defense mechanisms
[BpQf-1]_BpQf-1GL000825	40	1.8e-28	NP_869909_1	RB11313	243090	GCF_000196115.1	PLANCTOMYCETES	298	1	59	3	COG1321	Mn-dependent transcriptional regulator MntR, DtxR family	K	Transcription
[BpQf-1]_BpQf-1GL000839	42.8	2.7e-111	WP_001001347_1	SA_RS00525	158879	GCF_000009645.1	BACILLI	502	126	502	1	COG0515	Serine/threonine protein kinase	T	Signal transduction mechanisms
[BpQf-1]_BpQf-1GL000840	79.9	0.0e+00	WP_065536339_1	BBH88_RS18235	1185653	GCF_001687565.2	BACILLI	708	1	550	1	COG0286	Type I restriction-modification system, DNA methylase subunit	V	Defense mechanisms
[BpQf-1]_BpQf-1GL000841	76.5	5.9e-92	WP_065536340_1	BBH88_RS18230	1185653	GCF_001687565.2	BACILLI	440	1	440	0	COG0732	Restriction endonuclease S subunit	V	Defense mechanisms
[BpQf-1]_BpQf-1GL000842	83.6	0.0e+00	WP_065536341_1	BBH88_RS18225	1185653	GCF_001687565.2	BACILLI	990	1	990	0	COG0610	Type I site-specific restriction-modification system, R (restriction) subunit and related helicases ...	V	Defense mechanisms
[BpQf-1]_BpQf-1GL000977	59.3	7.9e-73	WP_014966919_1	CURI_RS03595	1128398	GCF_000299355.1	TISSIERELLIA	210	1	210	0	COG4845	Chloramphenicol O-acetyltransferase	V	Defense mechanisms
[BpQf-1]_BpQf-1GL001010	45.6	3.2e-117	WP_015758129_1	DTOX_RS12945	485916	GCF_000024205.1	CLOSTRIDIA	490	1	490	0	COG1123	ABC-type glutathione transport system ATPase component, contains duplicated ATPase domain	O	Posttranslational modification, protein turnover, chaperones
[BpQf-1]_BpQf-1GL001015	52.2	1.9e-135	NP_391637_1	BSU_37570	224308	GCF_000009045.1	BACILLI	466	1	466	0	COG2814	Predicted arabinose efflux permease AraJ, MFS family	G	Carbohydrate transport and metabolism
[BpQf-1]_BpQf-1GL001148	59	2.0e-51	WP_066398191_1	ABE65_RS18440	1221500	GCF_001629705.1	BACILLI	179	1	179	0	COG1595	DNA-directed RNA polymerase specialized sigma subunit, sigma24 family	K	Transcription
[BpQf-1]_BpQf-1GL001170	90.2	1.4e-36	NP_843751_1	BA_1279	198094	GCF_000007845.1	BACILLI	82	1	82	2	COG4495	Uncharacterized conserved protein, DUF4176 domain	S	Function unknown
[BpQf-1]_BpQf-1GL001250	41.6	3.9e-24	WP_014823439_1	SSIL_RS19920	1002809	GCF_000271325.1	BACILLI	275	189	275	3	COG1403	5-methylcytosine-specific restriction endonuclease McrA	V	Defense mechanisms
[BpQf-1]_BpQf-1GL001569	57.6	2.8e-59	WP_066785989_1	ATY39_RS03660	241244	GCF_001617605.1	BACILLI	192	1	192	3	COG4767	Glycopeptide antibiotics resistance protein	V	Defense mechanisms
[BpQf-1]_BpQf-1GL001648	52	3.9e-24	WP_012859621_1	STERM_RS00660	526218	GCF_000024405.1	FUSOBACTERIA	168	1	168	0	COG4283	Uncharacterized conserved protein DfsB/IRC4, DUF1706 (PF08020) domain	R	General function prediction only
[BpQf-1]_BpQf-1GL001676	47.4	2.7e-07	WP_015891353_1	BBR47_RS15470	358681	GCF_000010165.1	BACILLI	121	1	121	0	COG0789	DNA-binding transcriptional regulator, MerR family	K	Transcription
[BpQf-1]_BpQf-1GL001677	99.4	2.3e-177	NP_844261_1	BA_1842	198094	GCF_000007845.1	BACILLI	317	1	317	0	COG2084	3-hydroxyisobutyrate dehydrogenase or related beta-hydroxyacid dehydrogenase	I	Lipid transport and metabolism
[BpQf-1]_BpQf-1GL001678	57	1.9e-16	WP_000385086_1	HD73_RS10380	1279365	GCF_000338755.1	BACILLI	155	1	155	2	COG5184	Alpha-tubulin suppressor ATS1 and related RCC1 domain-containing proteins	DZ	Cell cycle control, cell division, chromosome partitioning;Cytoskeleton
[BpQf-1]_BpQf-1GL001708	98.9	2.2e-219	NP_844291_1	BA_1875	198094	GCF_000007845.1	BACILLI	377	1	377	0	COG0535	Radical SAM superfamily maturase, SkfB/NifB/PqqE family	DH	Cell cycle control, cell division, chromosome partitioning;Coenzyme transport and metabolism
[BpQf-1]_BpQf-1GL001735	99.5	0.0e+00	NP_844314_1	BA_1903	198094	GCF_000007845.1	BACILLI	564	1	189	3	COG3103	Uncharacterized conserved protein YgiM, contains N-terminal SH3 domain, DUF1202 family	R	General function prediction only
[BpQf-1]_BpQf-1GL001847	51.2	1.1e-86	NP_844699_1	BA_2314	198094	GCF_000007845.1	BACILLI	401	1	123	1	COG4842	Secreted virulence factor YukE/EsxA, WXG100 family	V	Defense mechanisms
[BpQf-1]_BpQf-1GL002005	44.5	5.2e-185	WP_077720411_1	B0W44_RS13030	1471761	GCF_002005165.1	BACILLI	724	1	724	0	COG2274	ABC-type bacteriocin/lantibiotic exporters, contain an N-terminal double-glycine peptidase domain	V	Defense mechanisms
[BpQf-1]_BpQf-1GL002038	93.5	4.1e-135	NP_844593_1	BA_2201	198094	GCF_000007845.1	BACILLI	260	1	260	1	COG1961	Site-specific DNA recombinase SpoIVCA/DNA invertase PinE	L	Replication, recombination and repair
[BpQf-1]_BpQf-1GL002039	81.5	3.8e-196	WP_119883721_1	D3873_RS08905	2320858	GCF_003595195.1	BACILLI	412	1	412	0	COG3547	Transposase	X	Mobilome: prophages, transposons
[BpQf-1]_BpQf-1GL002043	99.7	3.5e-223	NP_844602_1	BA_2210	198094	GCF_000007845.1	BACILLI	394	1	394	0	COG1929	Glycerate kinase	G	Carbohydrate transport and metabolism
[BpQf-1]_BpQf-1GL002044	99.5	5.2e-244	NP_844603_1	BA_2211	198094	GCF_000007845.1	BACILLI	476	1	476	0	COG0471	Di- and tricarboxylate antiporter	G	Carbohydrate transport and metabolism
[BpQf-1]_BpQf-1GL002045	100	1.4e-123	NP_844604_1	BA_2212	198094	GCF_000007845.1	BACILLI	227	1	227	0	COG0745	DNA-binding response regulator, OmpR family, contains REC and winged-helix (wHTH) domain	TK	Signal transduction mechanisms;Transcription
[BpQf-1]_BpQf-1GL002046	99.1	5.9e-251	NP_844605_1	BA_2213	198094	GCF_000007845.1	BACILLI	452	223	452	3	COG5002	Sensor histidine kinase WalK	T	Signal transduction mechanisms
[BpQf-1]_BpQf-1GL002047	98.4	1.1e-169	NP_844606_1	BA_2214	198094	GCF_000007845.1	BACILLI	319	79	225	1	COG3212	PepSY domain containing protein, regulator of zincin peptidase activity	O	Posttranslational modification, protein turnover, chaperones
[BpQf-1]_BpQf-1GL002048	97.6	2.2e-65	NP_844607_1	BA_2215	198094	GCF_000007845.1	BACILLI	127	1	127	3	COG3212	PepSY domain containing protein, regulator of zincin peptidase activity	O	Posttranslational modification, protein turnover, chaperones
[BpQf-1]_BpQf-1GL002230	59.3	4.6e-150	WP_014823859_1	SSIL_RS11280	1002809	GCF_000271325.1	BACILLI	465	1	260	3	COG2072	Predicted flavoprotein CzcO associated with the cation diffusion facilitator CzcD	P	Inorganic ion transport and metabolism
[BpQf-1]_BpQf-1GL002231	60.2	3.9e-51	WP_011197989_1	BLI_RS09575	279010	GCF_000008425.1	BACILLI	164	1	164	0	COG1247	L-amino acid N-acyltransferase MnaT	E	Amino acid transport and metabolism
[BpQf-1]_BpQf-1GL002232	63.5	2.1e-88	WP_011230553_1	GK_RS05735	235909	GCF_000009785.1	BACILLI	555	1	555	0	COG0595	mRNA degradation ribonuclease J1/J2	J	Translation, ribosomal structure and biogenesis
[BpQf-1]_BpQf-1GL002236	65.4	6.4e-63	WP_066787203_1	ATY39_RS05895	241244	GCF_001617605.1	BACILLI	180	1	180	0	COG1961	Site-specific DNA recombinase SpoIVCA/DNA invertase PinE	L	Replication, recombination and repair
[BpQf-1]_BpQf-1GL002237	78.4	7.8e-42	WP_011067673_1	OB_RS16695	221109	GCF_000011245.1	BACILLI	102	1	102	2	COG1695	DNA-binding transcriptional regulator, PadR family	K	Transcription
[BpQf-1]_BpQf-1GL002261	86.8	1.5e-49	NP_831620_1	BC1847	226900	GCF_000007825.1	BACILLI	114	1	114	3	COG1396	Transcriptional regulator, contains XRE-family HTH domain	K	Transcription
[BpQf-1]_BpQf-1GL002265	68.2	1.7e-38	NP_831623_1	BC1850	226900	GCF_000007825.1	BACILLI	112	1	112	0	COG1396	Transcriptional regulator, contains XRE-family HTH domain	K	Transcription
[BpQf-1]_BpQf-1GL002269	82.7	1.0e-227	NP_831625_1	BC1852	226900	GCF_000007825.1	BACILLI	518	1	518	2	COG0419	DNA repair exonuclease SbcCD ATPase subunit	L	Replication, recombination and repair
[BpQf-1]_BpQf-1GL002272	93.8	7.1e-106	NP_831628_1	BC1855	226900	GCF_000007825.1	BACILLI	211	1	211	2	COG0497	DNA repair ATPase RecN	L	Replication, recombination and repair
[BpQf-1]_BpQf-1GL002274	94.2	1.6e-174	NP_831630_1	BC1857	226900	GCF_000007825.1	BACILLI	327	1	327	2	COG0420	DNA repair exonuclease SbcCD nuclease subunit	L	Replication, recombination and repair
[BpQf-1]_BpQf-1GL002278	93.9	5.3e-190	NP_831634_1	BC1861	226900	GCF_000007825.1	BACILLI	397	101	397	3	COG1061	Superfamily II DNA or RNA helicase	KL	Transcription;Replication, recombination and repair
[BpQf-1]_BpQf-1GL002283	96.3	0.0e+00	NP_831637_1	BC1864	226900	GCF_000007825.1	BACILLI	802	97	802	1	COG0749	DNA polymerase I, 3'-5' exonuclease and polymerase domains	L	Replication, recombination and repair
[BpQf-1]_BpQf-1GL002287	88.3	8.4e-48	NP_831641_1	BC1868	226900	GCF_000007825.1	BACILLI	111	1	111	2	COG4508	Dimeric dUTPase, all-alpha-NTP-PPase (MazG) superfamily	F	Nucleotide transport and metabolism
[BpQf-1]_BpQf-1GL002305	43.1	6.2e-120	BAF60374_1	PTH_2193	370438	GCA_000010565.1	CLOSTRIDIA	572	92	269	3	COG5410	Uncharacterized conserved protein	S	Function unknown
[BpQf-1]_BpQf-1GL002319	87.5	0.0e+00	NP_831678_1	BC1906	226900	GCF_000007825.1	BACILLI	1215	1	490	3	COG5280	Phage-related minor tail protein	X	Mobilome: prophages, transposons
[BpQf-1]_BpQf-1GL002321	55.4	1.3e-187	WP_015382189_1	HD73_RS04310	1279365	GCF_000338755.1	BACILLI	1341	333	644	3	COG5185	Chromosome segregation protein NDC80, interacts with SMC proteins	D	Cell cycle control, cell division, chromosome partitioning
[BpQf-1]_BpQf-1GL002329	61.1	1.6e-97	WP_029747249_1	LS41612_RS20280	1421	GCF_002982115.1	BACILLI	281	1	124	1	COG0789	DNA-binding transcriptional regulator, MerR family	K	Transcription
[BpQf-1]_BpQf-1GL002330	40.5	1.0e-61	WP_014033027_1	MURRU_RS08370	886377	GCF_000224085.1	BACTEROIDETES	342	1	342	0	COG4927	Predicted choloylglycine hydrolase	R	General function prediction only
[BpQf-1]_BpQf-1GL002342	62.7	3.2e-178	NP_831691_1	BC1921	226900	GCF_000007825.1	BACILLI	490	1	238	1	COG1961	Site-specific DNA recombinase SpoIVCA/DNA invertase PinE	L	Replication, recombination and repair
[BpQf-1]_BpQf-1GL002424	90.8	1.2e-88	NP_844880_1	BA_2508	198094	GCF_000007845.1	BACILLI	211	86	211	3	COG0671	Membrane-associated phospholipid phosphatase	I	Lipid transport and metabolism
[BpQf-1]_BpQf-1GL002425	71.6	2.1e-81	WP_042384901_1	BCV53_RS12400	1426	GCF_001700985.1	BACILLI	213	1	213	0	COG3647	Uncharacterized membrane protein YjdF	S	Function unknown
[BpQf-1]_BpQf-1GL002427	87.5	3.1e-127	NP_845853_1	BA_3583	198094	GCF_000007845.1	BACILLI	263	1	263	0	COG1024	Enoyl-CoA hydratase/carnithine racemase	I	Lipid transport and metabolism
[BpQf-1]_BpQf-1GL002431	87.8	3.4e-138	NP_845847_1	BA_3577	198094	GCF_000007845.1	BACILLI	270	75	270	3	COG0438	Glycosyltransferase involved in cell wall bisynthesis	M	Cell wall/membrane/envelope biogenesis
[BpQf-1]_BpQf-1GL002432	49	1.2e-35	WP_039807005_1	JMA_RS03000	1508404	GCF_000818095.1	BACILLI	153	1	153	3	COG3153	Predicted N-acetyltransferase YhbS	R	General function prediction only
[BpQf-1]_BpQf-1GL002441	62.9	7.9e-88	NP_765690_1	SE2135	176280	GCF_000007645.1	BACILLI	238	1	238	0	COG1636	Epoxyqueuosine reductase QueH (tRNA modification)	J	Translation, ribosomal structure and biogenesis
[BpQf-1]_BpQf-1GL002464	96.4	1.3e-94	NP_844902_1	BA_2534	198094	GCF_000007845.1	BACILLI	168	1	168	0	COG1670	Protein N-acetyltransferase, RimJ/RimL family	JO	Translation, ribosomal structure and biogenesis;Posttranslational modification, protein turnover, chaperones
[BpQf-1]_BpQf-1GL002505	92.7	9.1e-95	NP_844945_1	BA_2578	198094	GCF_000007845.1	BACILLI	191	1	74	3	COG1051	ADP-ribose pyrophosphatase YjhB, NUDIX family	F	Nucleotide transport and metabolism
[BpQf-1]_BpQf-1GL002591	46.8	1.0e-64	WP_013380666_1	ELI_RS10325	53442	GCF_000152245.2	CLOSTRIDIA	266	1	125	1	COG0789	DNA-binding transcriptional regulator, MerR family	K	Transcription
[BpQf-1]_BpQf-1GL002861	47.5	3.6e-138	WP_041470907_1	CAGG_RS04120	326427	GCF_000021945.1	CHLOROFLEXI	519	1	519	0	COG0318	O-succinylbenzoic acid-CoA ligase MenE or related acyl-CoA synthetase (AMP-forming)	I	Lipid transport and metabolism
[BpQf-1]_BpQf-1GL002862	43	1.4e-129	WP_007957183_1	JBW_RS05760	1192197	GCF_000271665.2	NEGATIVICUTES	696	149	696	1	COG3829	RocR-type transcriptional regulator, contains PAS, AAA-type ATPase, and DNA-binding Fis domains	KT	Transcription;Signal transduction mechanisms
[BpQf-1]_BpQf-1GL002909	98.4	1.2e-284	NP_845353_1	BA_3022	198094	GCF_000007845.1	BACILLI	498	263	365	3	COG0463	Glycosyltransferase involved in cell wall bisynthesis	M	Cell wall/membrane/envelope biogenesis
[BpQf-1]_BpQf-1GL002912	93.8	0.0e+00	NP_832750_1	BC3004	226900	GCF_000007825.1	BACILLI	649	418	520	3	COG0463	Glycosyltransferase involved in cell wall bisynthesis	M	Cell wall/membrane/envelope biogenesis
[BpQf-1]_BpQf-1GL002913	98.8	8.2e-289	NP_845357_1	BA_3026	198094	GCF_000007845.1	BACILLI	505	273	405	3	COG0463	Glycosyltransferase involved in cell wall bisynthesis	M	Cell wall/membrane/envelope biogenesis
[BpQf-1]_BpQf-1GL002919	75.6	1.2e-124	WP_068445999_1	AOX59_RS12430	1472767	GCF_001307805.1	BACILLI	299	1	299	0	COG0583	DNA-binding transcriptional regulator, LysR family	K	Transcription
[BpQf-1]_BpQf-1GL003018	45	1.1e-57	WP_014968891_1	CURI_RS13805	1128398	GCF_000299355.1	TISSIERELLIA	692	134	692	1	COG2931	Ca2+-binding protein, RTX toxin-related	Q	Secondary metabolites biosynthesis, transport and catabolism
[BpQf-1]_BpQf-1GL003033	44.6	3.0e-82	WP_001075950_1	HD73_RS14860	1279365	GCF_000338755.1	BACILLI	369	1	369	2	COG1721	Uncharacterized conserved protein, DUF58 family, contains vWF domain	S	Function unknown
[BpQf-1]_BpQf-1GL003043	93.2	4.7e-164	NP_845497_1	BA_3187	198094	GCF_000007845.1	BACILLI	294	1	294	0	COG0596	2-succinyl-6-hydroxy-2,4-cyclohexadiene-1-carboxylate synthase MenH and related esterases, alpha/beta hydrolase fold	HR	Coenzyme transport and metabolism;General function prediction only
[BpQf-1]_BpQf-1GL003048	100	4.6e-178	NP_845499_1	BA_3189	198094	GCF_000007845.1	BACILLI	311	1	311	0	COG0803	ABC-type Zn uptake system ZnuABC, Zn-binding component ZnuA	P	Inorganic ion transport and metabolism
[BpQf-1]_BpQf-1GL003049	100	1.0e-155	NP_845500_1	BA_3190	198094	GCF_000007845.1	BACILLI	288	1	288	0	COG1108	ABC-type Mn2+/Zn2+ transport system, permease component	P	Inorganic ion transport and metabolism
[BpQf-1]_BpQf-1GL003050	98.3	2.3e-129	NP_845501_1	BA_3191	198094	GCF_000007845.1	BACILLI	249	1	249	0	COG1121	ABC-type Mn2+/Zn2+ transport system, ATPase component	P	Inorganic ion transport and metabolism
[BpQf-1]_BpQf-1GL003061	61.3	1.9e-147	WP_012684635_1	BBR47_RS04845	358681	GCF_000010165.1	BACILLI	417	1	417	0	COG3104	Dipeptide/tripeptide permease	E	Amino acid transport and metabolism
[BpQf-1]_BpQf-1GL003085	59.2	7.1e-57	WP_121615373_1	D9778_RS09365	1482	GCF_003667805.1	BACILLI	191	1	191	0	COG2169	Methylphosphotriester-DNA--protein-cysteine methyltransferase (N-terminal fragment of Ada), contains Zn-binding and two AraC-type DNA-binding domains	L	Replication, recombination and repair
[BpQf-1]_BpQf-1GL003086	97.2	1.3e-234	NP_845522_1	BA_3213	198094	GCF_000007845.1	BACILLI	428	1	428	2	COG0531	Serine transporter YbeC, amino acid:H+ symporter family	E	Amino acid transport and metabolism
[BpQf-1]_BpQf-1GL003101	94.6	2.0e-274	NP_832959_1	BC3218	226900	GCF_000007825.1	BACILLI	500	1	390	1	COG1680	CubicO group peptidase, beta-lactamase class C family	V	Defense mechanisms
[BpQf-1]_BpQf-1GL003103	56.5	2.7e-07	WP_082786582_1	AZE41_RS11830	1476	GCF_001590685.1	BACILLI	105	1	105	2	COG2309	Leucyl aminopeptidase (aminopeptidase T)	E	Amino acid transport and metabolism
[BpQf-1]_BpQf-1GL003201	58.9	5.2e-134	WP_013400797_1	BCV53_RS00585	1426	GCF_001700985.1	BACILLI	389	1	389	0	COG3328	Transposase (or an inactivated derivative)	X	Mobilome: prophages, transposons
[BpQf-1]_BpQf-1GL003213	95.8	9.7e-212	NP_845689_1	BA_3405	198094	GCF_000007845.1	BACILLI	461	1	376	1	COG4591	ABC-type transport system involved in lipoprotein release, permease component LolC	M	Cell wall/membrane/envelope biogenesis
[BpQf-1]_BpQf-1GL003214	99.2	1.9e-137	NP_845690_1	BA_3406	198094	GCF_000007845.1	BACILLI	253	1	253	0	COG1136	ABC-type lipoprotein export system, ATPase component	M	Cell wall/membrane/envelope biogenesis
[BpQf-1]_BpQf-1GL003280	97.1	2.2e-32	NP_845771_1	BA_3491	198094	GCF_000007845.1	BACILLI	123	1	123	0	COG3152	Uncharacterized membrane protein YhaH, DUF805 family	S	Function unknown
[BpQf-1]_BpQf-1GL003414	97.7	5.8e-90	NP_832570_1	BC2820	226900	GCF_000007825.1	BACILLI	172	1	109	1	COG2963	Transposase InsE and inactivated derivatives	X	Mobilome: prophages, transposons
[BpQf-1]_BpQf-1GL003466	89.2	1.8e-89	NP_833361_1	BC3632	226900	GCF_000007825.1	BACILLI	176	1	176	0	COG1670	Protein N-acetyltransferase, RimJ/RimL family	JO	Translation, ribosomal structure and biogenesis;Posttranslational modification, protein turnover, chaperones
[BpQf-1]_BpQf-1GL003598	51.4	8.9e-71	WP_024364599_1	LS41612_RS01985	1421	GCF_002982115.1	BACILLI	251	1	251	0	COG0561	Hydroxymethylpyrimidine pyrophosphatase and other HAD family phosphatases	HR	Coenzyme transport and metabolism;General function prediction only
[BpQf-1]_BpQf-1GL003599	44.3	1.2e-45	WP_066791344_1	ATY39_RS15625	241244	GCF_001617605.1	BACILLI	230	1	230	0	COG0664	cAMP-binding domain of CRP or a regulatory subunit of cAMP-dependent protein kinases	T	Signal transduction mechanisms
[BpQf-1]_BpQf-1GL003664	48.2	2.4e-162	WP_015325909_1	HALHA_RS00855	748449	GCF_000328625.1	CLOSTRIDIA	614	1	274	3	COG3344	Retron-type reverse transcriptase	X	Mobilome: prophages, transposons
[BpQf-1]_BpQf-1GL004366	98.1	6.3e-178	NP_834236_1	BC4528	226900	GCF_000007825.1	BACILLI	324	1	324	0	COG4594	ABC-type Fe3+-citrate transport system, periplasmic component	P	Inorganic ion transport and metabolism
[BpQf-1]_BpQf-1GL004367	98.2	0.0e+00	NP_846973_1	BA_4767	198094	GCF_000007845.1	BACILLI	678	1	342	1	COG0609	ABC-type Fe3+-siderophore transport system, permease component	P	Inorganic ion transport and metabolism
[BpQf-1]_BpQf-1GL004401	97.9	2.6e-125	NP_847012_1	BA_4809	198094	GCF_000007845.1	BACILLI	242	159	242	3	COG1266	Membrane protease YdiL, CAAX protease family	O	Posttranslational modification, protein turnover, chaperones
[BpQf-1]_BpQf-1GL004638	65	5.2e-33	WP_102993475_1	C1X05_RS15080	37482	GCF_002893785.1	BACILLI	104	1	104	0	COG2076	Multidrug transporter EmrE and related cation transporters	V	Defense mechanisms
[BpQf-1]_BpQf-1GL004639	52.6	3.6e-26	WP_102993476_1	C1X05_RS15085	37482	GCF_002893785.1	BACILLI	122	1	122	0	COG2076	Multidrug transporter EmrE and related cation transporters	V	Defense mechanisms
[BpQf-1]_BpQf-1GL004640	49.8	1.7e-69	WP_129885892_1	EPA93_RS04480	2509675	GCF_004208415.1	CHLOROFLEXI	257	1	125	1	COG0789	DNA-binding transcriptional regulator, MerR family	K	Transcription
[BpQf-1]_BpQf-1GL004673	71.3	5.4e-37	NP_847271_1	BA_5081	198094	GCF_000007845.1	BACILLI	115	1	115	0	COG5294	Uncharacterized conserved protein YxeA, DUF1093 family	S	Function unknown
[BpQf-1]_BpQf-1GL004680	44.1	6.8e-65	WP_054292044_1	AOZ06_RS27480	860235	GCF_001302585.1	ACTINOBACTERIA	281	1	281	0	COG0596	2-succinyl-6-hydroxy-2,4-cyclohexadiene-1-carboxylate synthase MenH and related esterases, alpha/beta hydrolase fold	HR	Coenzyme transport and metabolism;General function prediction only
[BpQf-1]_BpQf-1GL004698	40.7	4.3e-115	WP_000453861_1	HD73_RS10865	1279365	GCF_000338755.1	BACILLI	586	1	586	0	COG1132	ABC-type multidrug transport system, ATPase and permease component	V	Defense mechanisms
[BpQf-1]_BpQf-1GL004802	92.1	2.2e-87	NP_847394_3	BA_5212	198094	GCF_000007845.1	BACILLI	178	1	178	3	COG4767	Glycopeptide antibiotics resistance protein	V	Defense mechanisms
[BpQf-1]_BpQf-1GL004903	45.8	1.1e-43	WP_038563155_1	GZ22_RS12695	386490	GCF_000725365.1	BACILLI	178	1	178	1	COG1695	DNA-binding transcriptional regulator, PadR family	K	Transcription
[BpQf-1]_BpQf-1GL004918	41.3	4.8e-116	WP_000742561_1	HD73_RS24775	1279365	GCF_000338755.1	BACILLI	997	67	195	3	COG1240	vWFA (von Willebrand factor type A) domain of Mg and Co chelatases	H	Coenzyme transport and metabolism
[BpQf-1]_BpQf-1GL004927	60	6.4e-109	WP_067213499_1	AZE41_RS20345	1476	GCF_001590685.1	BACILLI	351	1	351	0	COG2311	Uncharacterized membrane protein YeiB	S	Function unknown
[BpQf-1]_BpQf-1GL005076	68.2	3.7e-215	NP_847669_1	BA_5510	198094	GCF_000007845.1	BACILLI	549	1	245	1	COG1134	ABC-type polysaccharide/polyol phosphate transport system, ATPase component	G	Carbohydrate transport and metabolism
[BpQf-1]_BpQf-1GL005077	61.9	3.3e-100	NP_847670_1	BA_5511	198094	GCF_000007845.1	BACILLI	268	1	268	0	COG1682	ABC-type polysaccharide/teichoic acid/polyol phosphate export permease	G	Carbohydrate transport and metabolism
[BpQf-1]_BpQf-1GL005078	69.7	3.0e-172	NP_847671_1	BA_5512	198094	GCF_000007845.1	BACILLI	427	1	427	0	COG0677	UDP-N-acetyl-D-mannosaminuronate dehydrogenase	M	Cell wall/membrane/envelope biogenesis
[BpQf-1]_BpQf-1GL005082	73.3	3.3e-187	NP_847677_1	BA_5518	198094	GCF_000007845.1	BACILLI	432	125	432	3	COG0438	Glycosyltransferase involved in cell wall bisynthesis	M	Cell wall/membrane/envelope biogenesis
[BpQf-1]_BpQf-1GL005083	56.1	9.1e-137	NP_847678_1	BA_5519	198094	GCF_000007845.1	BACILLI	413	1	413	0	COG0438	Glycosyltransferase involved in cell wall bisynthesis	M	Cell wall/membrane/envelope biogenesis
[BpQf-1]_BpQf-1GL005086	41.5	5.9e-47	WP_069974617_1	Gferi_RS05445	1424294	GCF_001750685.1	CLOSTRIDIA	458	227	458	3	COG0726	Peptidoglycan/xylan/chitin deacetylase, PgdA/NodB/CDA1 family	GM	Carbohydrate transport and metabolism;Cell wall/membrane/envelope biogenesis
[BpQf-1]_BpQf-1GL005237	99.6	2.9e-152	NP_847824_2	BA_5677	198094	GCF_000007845.1	BACILLI	273	1	273	0	COG0463	Glycosyltransferase involved in cell wall bisynthesis	M	Cell wall/membrane/envelope biogenesis
[BpQf-1]_BpQf-1GL005262	99.7	6.1e-192	NP_847850_1	BA_5704	198094	GCF_000007845.1	BACILLI	343	1	343	0	COG3274	Surface polysaccharide O-acyltransferase WecH	M	Cell wall/membrane/envelope biogenesis
[BpQf-1]_BpQf-1GL005297	54.3	8.1e-72	NP_844822_1	BA_2446	198094	GCF_000007845.1	BACILLI	245	1	173	1	COG0860	N-acetylmuramoyl-L-alanine amidase	M	Cell wall/membrane/envelope biogenesis
[BpQf-1]_BpQf-1GL005322	63.3	3.6e-80	WP_012655891_1	MCCL_RS11375	458233	GCF_000010585.1	BACILLI	235	1	235	0	COG1351	Thymidylate synthase ThyX, FAD-dependent family	F	Nucleotide transport and metabolism
[BpQf-1]_BpQf-1GL005326	41.9	1.8e-13	WP_049780588_1	NHAL_RS19700	472759	GCF_000024725.1	GAMMAPROTEOBACTERIA	233	1	63	3	COG4197	DNA-binding transcriptional regulator YdaS, prophage-encoded, Cro superfamily	K	Transcription
